# Supplementary material for: Insight into systematic formation of hexafluorosilicate during crystallization via self-assembly in a glass vessel
Source: RSC Adv. 2022 Sep 5;12(39):25118–22. doi: 10.1039/d2ra04270c (PMC9443674; doi:10.1039/d2ra04270c)
Supplement: RA-012-D2RA04270C-s002 [file RA-012-D2RA04270C-s002.cif]

# Electronic Supplementary Material (ESI) for RSC Advances.
# This journal is © The Royal Society of Chemistry 2022

####################################################################### 
# 
# This file contains crystal structure data downloaded from the 
# Cambridge Structural Database (CSD) hosted by the Cambridge 
# Crystallographic Data Centre (CCDC).
# 
# Full information about CCDC data access policies and citation 
# guidelines are available at http://www.ccdc.cam.ac.uk/access/V1 
# 
# Audit and citation data items may have been added by the CCDC. 
# Please retain this information to preserve the provenance of 
# this file and to allow appropriate attribution of the data. 
# 
#######################################################################

data_CuSiF6_L1
_database_code_depnum_ccdc_archive 'CCDC 2180982'
loop_
_audit_author_name
_audit_author_address
'Dongwon Kim'
;Pusan National University
South Korea
;
_audit_update_record             
;
2022-06-21 deposited with the CCDC.	2022-08-30 downloaded from the CCDC.
;

_audit_creation_method           SHELXL-2019/2
_shelx_SHELXL_version_number     2019/2
_chemical_name_systematic        ?
_chemical_name_common            ?
_chemical_melting_point          ?
_chemical_formula_moiety         ?
_chemical_formula_sum            'C216 H168 Cu3 F18 N24 O36 Si3'
_chemical_formula_weight         4292.62

loop_
_atom_type_symbol
_atom_type_description
_atom_type_scat_dispersion_real
_atom_type_scat_dispersion_imag
_atom_type_scat_source
C C 0.0038 0.0019 'International Tables Vol C Tables 4.2.6.8 and 6.1.1.4'
H H 0.0000 0.0000 'International Tables Vol C Tables 4.2.6.8 and 6.1.1.4'
N N 0.0073 0.0039 'International Tables Vol C Tables 4.2.6.8 and 6.1.1.4'
O O 0.0127 0.0071 'International Tables Vol C Tables 4.2.6.8 and 6.1.1.4'
Cu Cu 0.3021 1.4308 'International Tables Vol C Tables 4.2.6.8 and 6.1.1.4'
Si Si 0.0929 0.0817 'International Tables Vol C Tables 4.2.6.8 and 6.1.1.4'
F F 0.0203 0.0119 'International Tables Vol C Tables 4.2.6.8 and 6.1.1.4'

_space_group_crystal_system      monoclinic
_space_group_IT_number           5
_space_group_name_H-M_alt        'C 2'
_space_group_name_Hall           'C 2y'

_shelx_space_group_comment       
;
The symmetry employed for this shelxl refinement is uniquely defined
by the following loop, which should always be used as a source of
symmetry information in preference to the above space-group names.
They are only intended as comments.
;

loop_
_space_group_symop_operation_xyz
'x, y, z'
'-x, y, -z'
'x+1/2, y+1/2, z'
'-x+1/2, y+1/2, -z'

_cell_length_a                   38.961(8)
_cell_length_b                   21.921(4)
_cell_length_c                   23.987(5)
_cell_angle_alpha                90
_cell_angle_beta                 116.69(3)
_cell_angle_gamma                90
_cell_volume                     18304(8)
_cell_formula_units_Z            2
_cell_measurement_temperature    243(2)
_cell_measurement_reflns_used    140893
_cell_measurement_theta_min      0.435
_cell_measurement_theta_max      33.974

_exptl_crystal_description       block
_exptl_crystal_colour            blue
_exptl_crystal_density_meas      ?
_exptl_crystal_density_method    ?
_exptl_crystal_density_diffrn    0.779
_exptl_crystal_F_000             4422
_exptl_transmission_factor_min   ?
_exptl_transmission_factor_max   ?
_exptl_crystal_size_max          0.120
_exptl_crystal_size_mid          0.060
_exptl_crystal_size_min          0.040
_exptl_absorpt_coefficient_mu    0.281
_shelx_estimated_absorpt_T_min   0.967
_shelx_estimated_absorpt_T_max   0.989
_exptl_absorpt_correction_type   empirical
_exptl_absorpt_correction_T_min  0.879
_exptl_absorpt_correction_T_max  1.000
_exptl_absorpt_process_details   'HKL3000sm Scalepack(Otwinowski et.al,2003)'
_exptl_absorpt_special_details   ?
_diffrn_ambient_temperature      243(2)
_diffrn_radiation_wavelength     0.760
_diffrn_radiation_type           synchrotron
_diffrn_source                   'PLSII 2D bending magnet'
_diffrn_measurement_device_type  'Rayonix MX225HS CCD area detector'
_diffrn_measurement_method       'omega scan'
_diffrn_detector_area_resol_mean ?
_diffrn_reflns_number            60235
_diffrn_reflns_av_unetI/netI     0.1051
_diffrn_reflns_av_R_equivalents  0.0749
_diffrn_reflns_limit_h_min       -45
_diffrn_reflns_limit_h_max       46
_diffrn_reflns_limit_k_min       -26
_diffrn_reflns_limit_k_max       26
_diffrn_reflns_limit_l_min       -28
_diffrn_reflns_limit_l_max       28
_diffrn_reflns_theta_min         1.206
_diffrn_reflns_theta_max         27.150
_diffrn_reflns_theta_full        27.129
_diffrn_measured_fraction_theta_max 0.989
_diffrn_measured_fraction_theta_full 0.989
_diffrn_reflns_Laue_measured_fraction_max 0.989
_diffrn_reflns_Laue_measured_fraction_full 0.989
_diffrn_reflns_point_group_measured_fraction_max 0.986
_diffrn_reflns_point_group_measured_fraction_full 0.986
_reflns_number_total             32740
_reflns_number_gt                13318
_reflns_threshold_expression     'I > 2\s(I)'
_reflns_Friedel_coverage         0.940
_reflns_Friedel_fraction_max     0.983
_reflns_Friedel_fraction_full    0.984

_reflns_special_details          
;
 Reflections were merged by SHELXL according to the crystal
 class for the calculation of statistics and refinement.
 
 Structure factors included contributions from the .fab file.
 
 _reflns_Friedel_fraction is defined as the number of unique
 Friedel pairs measured divided by the number that would be
 possible theoretically, ignoring centric projections and
 systematic absences.
;

_computing_data_collection       'PAL BL2D-SMDC Program (Shin et. al, 2016)'
_computing_cell_refinement       'HKL3000sm (Otwinowski & Minor, 1997)'
_computing_data_reduction        'HKL3000sm (Otwinowski & Minor, 1997)'
_computing_structure_solution    ?
_computing_structure_refinement  SHELXL
_computing_molecular_graphics    ?
_computing_publication_material  ?
_refine_special_details          SQUEEZE
_refine_ls_structure_factor_coef Fsqd
_refine_ls_matrix_type           full
_refine_ls_weighting_scheme      calc
_refine_ls_weighting_details     
'w=1/[\s^2^(Fo^2^)+(0.0421P)^2^] where P=(Fo^2^+2Fc^2^)/3'
_atom_sites_solution_primary     dual
_atom_sites_solution_secondary   ?
_atom_sites_solution_hydrogens   geom
_refine_ls_hydrogen_treatment    constr
_refine_ls_extinction_method     none
_refine_ls_extinction_coef       .
_refine_ls_abs_structure_details 
;
 Flack x determined using 4602 quotients [(I+)-(I-)]/[(I+)+(I-)]
 (Parsons, Flack and Wagner, Acta Cryst. B69 (2013) 249-259).
;
_refine_ls_abs_structure_Flack   0.020(5)
_chemical_absolute_configuration .
_refine_ls_number_reflns         32740
_refine_ls_number_parameters     1312
_refine_ls_number_restraints     1567
_refine_ls_R_factor_all          0.1158
_refine_ls_R_factor_gt           0.0412
_refine_ls_wR_factor_ref         0.1100
_refine_ls_wR_factor_gt          0.0905
_refine_ls_goodness_of_fit_ref   0.786
_refine_ls_restrained_S_all      0.787
_refine_ls_shift/su_max          0.001
_refine_ls_shift/su_mean         0.000

loop_
_atom_site_label
_atom_site_type_symbol
_atom_site_fract_x
_atom_site_fract_y
_atom_site_fract_z
_atom_site_U_iso_or_equiv
_atom_site_adp_type
_atom_site_occupancy
_atom_site_site_symmetry_order
_atom_site_calc_flag
_atom_site_refinement_flags_posn
_atom_site_refinement_flags_adp
_atom_site_refinement_flags_occupancy
_atom_site_disorder_assembly
_atom_site_disorder_group
Cu1 Cu 0.500000 0.49047(3) 0.500000 0.0891(3) Uani 1 2 d S TU P . .
O1 O 0.39195(14) 0.1353(2) 0.7631(3) 0.189(2) Uani 1 1 d . U . . .
C1 C 0.6941(2) 0.7376(3) 0.8978(4) 0.130(2) Uani 1 1 d . U . . .
Cu2 Cu 0.50264(2) 0.51084(3) 0.83354(3) 0.0945(2) Uani 1 1 d . U . . .
Si1 Si 0.500000 0.52381(12) 1.000000 0.1011(7) Uani 1 2 d S TU P . .
F1 F 0.5425(3) 0.4951(8) 1.0296(3) 0.141(5) Uani 0.584(16) 1 d . U P A 1
F2 F 0.5170(4) 0.5934(4) 1.0133(4) 0.134(4) Uani 0.584(16) 1 d . U P A 1
F1N F 0.5201(5) 0.4531(6) 1.0199(5) 0.123(5) Uani 0.416(16) 1 d . U P A 2
F2N F 0.5424(4) 0.5618(10) 1.0331(6) 0.143(6) Uani 0.416(16) 1 d . U P A 2
F3 F 0.50064(7) 0.52346(14) 0.92965(12) 0.1105(9) Uani 1 1 d . U . . .
Si2 Si 0.50278(4) 0.49636(8) 0.66781(7) 0.0932(4) Uani 1 1 d . U . . .
F4 F 0.50446(8) 0.50145(13) 0.73943(12) 0.1098(8) Uani 1 1 d . U . . .
F5 F 0.50062(7) 0.49079(13) 0.59706(12) 0.1091(8) Uani 1 1 d . U . . .
N2 N 0.56068(11) 0.5196(2) 0.8798(2) 0.1040(13) Uani 1 1 d . U . . .
C2 C 0.70249(17) 0.7312(3) 0.8482(4) 0.128(2) Uani 1 1 d . U . . .
H2 H 0.723963 0.707848 0.853437 0.154 Uiso 1 1 calc R U . . .
O3 O 0.25439(14) 0.3183(2) 0.6139(2) 0.1389(15) Uani 1 1 d . U . . .
C3 C 0.68019(18) 0.7581(3) 0.7905(4) 0.1171(18) Uani 1 1 d . U . . .
C4 C 0.64989(16) 0.7973(2) 0.7828(3) 0.1189(18) Uani 1 1 d . U . . .
H4 H 0.635388 0.817582 0.744795 0.143 Uiso 1 1 calc R U . . .
O4 O 0.48838(13) 0.19731(19) 0.8161(3) 0.1486(15) Uani 1 1 d . U . . .
N4 N 0.50708(12) 0.4188(2) 0.8439(2) 0.1020(13) Uani 1 1 d . U . . .
O5 O 0.51026(17) 0.2085(2) 0.9220(3) 0.199(2) Uani 1 1 d . U . . .
N5 N 0.44484(11) 0.5018(2) 0.7940(2) 0.0966(12) Uani 1 1 d . U . . .
C5 C 0.64207(16) 0.8052(3) 0.8350(4) 0.1125(17) Uani 1 1 d . U . . .
O6 O 0.34683(12) 0.29206(18) 0.3976(2) 0.1388(14) Uani 1 1 d . U . . .
N6 N 0.46017(12) 0.42432(18) 0.4685(2) 0.1021(12) Uani 1 1 d . U . . .
C6 C 0.66395(17) 0.7781(3) 0.8932(3) 0.1226(19) Uani 1 1 d . U . . .
H6 H 0.659120 0.785875 0.927535 0.147 Uiso 1 1 calc R U . . .
O7 O 0.38328(14) 0.2432(2) 0.3621(3) 0.192(2) Uani 1 1 d . U . . .
N7 N 0.43025(16) 0.1505(2) 0.7132(3) 0.1406(17) Uani 1 1 d . U . . .
H7Q H 0.433710 0.170984 0.685049 0.169 Uiso 1 1 calc R U . . .
C7 C 0.57646(17) 0.5577(3) 0.9309(3) 0.1142(17) Uani 1 1 d . U . . .
H7 H 0.559898 0.578178 0.943503 0.137 Uiso 1 1 calc R U . . .
O8 O 0.31323(10) 0.44638(17) 0.74795(19) 0.1274(12) Uani 1 1 d . U . . .
N8 N 0.30111(16) 0.2608(3) 0.4539(4) 0.1376(19) Uani 1 1 d . U . . .
H8Q H 0.299859 0.296139 0.469328 0.165 Uiso 1 1 calc R U . . .
C8 C 0.61355(18) 0.5665(3) 0.9628(3) 0.1220(19) Uani 1 1 d . U . . .
H8 H 0.623174 0.592766 0.997452 0.146 Uiso 1 1 calc R U . . .
O9 O 0.30395(14) 0.4803(4) 0.6578(3) 0.255(4) Uani 1 1 d . U . . .
N9 N 0.29881(13) 0.3245(2) 0.7156(3) 0.1186(15) Uani 1 1 d . U . . .
H9 H 0.322005 0.316565 0.743971 0.142 Uiso 1 1 calc R U . . .
C9 C 0.63829(17) 0.5372(3) 0.9451(3) 0.1240(19) Uani 1 1 d . U . . .
C10 C 0.62349(18) 0.4976(3) 0.8960(3) 0.139(2) Uani 1 1 d . U . . .
H10 H 0.639774 0.474566 0.884802 0.167 Uiso 1 1 calc R U . . .
O10 O 0.68593(10) 0.8024(2) 0.7053(2) 0.1322(13) Uani 1 1 d . U . . .
N10 N 0.70765(13) 0.7067(2) 0.7324(3) 0.1409(18) Uani 1 1 d . U . . .
H10A H 0.707838 0.673598 0.752548 0.169 Uiso 1 1 calc R U . . .
C11 C 0.58307(17) 0.4919(3) 0.8624(3) 0.1198(18) Uani 1 1 d . U . . .
H11 H 0.572499 0.467215 0.826595 0.144 Uiso 1 1 calc R U . . .
O11 O 0.75189(14) 0.6956(2) 0.9678(3) 0.204(2) Uani 1 1 d . U . . .
N11 N 0.57817(14) 0.85109(19) 0.7715(2) 0.1123(13) Uani 1 1 d . U . . .
H11A H 0.575754 0.823944 0.743494 0.135 Uiso 1 1 calc R U . . .
O13 O 0.66265(15) 0.6703(2) 0.6103(3) 0.1554(18) Uani 1 1 d . U . . .
O12 O 0.61297(13) 0.8825(2) 0.8733(2) 0.1512(17) Uani 1 1 d . U . . .
C12 C 0.49913(17) 0.7966(3) 0.8166(3) 0.127(2) Uani 1 1 d . U . . .
N12 N 0.70732(15) 0.7034(3) 1.0004(3) 0.1421(18) Uani 1 1 d . U . . .
H12 H 0.683714 0.713350 0.990867 0.171 Uiso 1 1 calc R U . . .
O14 O 0.62709(17) 0.7233(3) 0.5277(3) 0.220(3) Uani 1 1 d . U . . .
O16 O 0.68956(11) 0.5880(2) 1.0208(2) 0.1479(15) Uani 1 1 d . U . . .
O15 O 0.70317(14) 0.5208(3) 0.9658(3) 0.268(4) Uani 1 1 d . U . . .
O17 O 0.51514(9) 0.81843(14) 0.77972(17) 0.1100(10) Uani 1 1 d . U . . .
C18 C 0.51995(17) 0.3945(3) 0.9022(3) 0.1261(19) Uani 1 1 d . U . . .
H18 H 0.529291 0.420993 0.936634 0.151 Uiso 1 1 calc R U . . .
O18 O 0.48525(16) 0.8264(2) 0.8420(3) 0.177(2) Uani 1 1 d . U . . .
C19 C 0.51980(18) 0.3347(3) 0.9122(3) 0.1257(19) Uani 1 1 d . U . . .
H19 H 0.528719 0.318982 0.952832 0.151 Uiso 1 1 calc R U . . .
O19 O 0.32188(16) 0.1640(3) 0.4740(3) 0.198(2) Uani 1 1 d . U . . .
C109 C 0.2854(2) 0.2557(3) 0.3877(4) 0.149(2) Uani 1 1 d . U . . .
H109 H 0.269219 0.218612 0.374641 0.179 Uiso 1 1 calc R U . . .
C20 C 0.50629(18) 0.2972(3) 0.8617(4) 0.1233(18) Uani 1 1 d D U . . .
C21 C 0.49326(16) 0.3192(3) 0.7994(3) 0.1168(17) Uani 1 1 d . U . . .
H21 H 0.484482 0.293481 0.764408 0.140 Uiso 1 1 calc R U . . .
C23 C 0.42735(17) 0.4753(3) 0.8246(2) 0.1264(19) Uani 1 1 d . U . . .
H23 H 0.442868 0.462104 0.865647 0.152 Uiso 1 1 calc R U . . .
C22 C 0.49477(15) 0.3817(3) 0.7956(3) 0.1072(16) Uani 1 1 d . U . . .
H22 H 0.486439 0.399084 0.755822 0.129 Uiso 1 1 calc R U . . .
C24 C 0.38882(19) 0.4661(3) 0.8009(3) 0.129(2) Uani 1 1 d . U . . .
H24 H 0.378386 0.447500 0.825226 0.155 Uiso 1 1 calc R U . . .
C25 C 0.36584(16) 0.4841(3) 0.7420(3) 0.1150(17) Uani 1 1 d . U . . .
C26 C 0.38272(16) 0.5085(3) 0.7070(3) 0.1277(18) Uani 1 1 d . U . . .
H26 H 0.367915 0.517745 0.664512 0.153 Uiso 1 1 calc R U . . .
C27 C 0.42160(18) 0.5188(2) 0.7359(3) 0.1137(17) Uani 1 1 d . U . . .
H27 H 0.432496 0.539105 0.713148 0.136 Uiso 1 1 calc R U . . .
C29 C 0.40399(15) 0.3733(3) 0.4641(3) 0.1210(18) Uani 1 1 d . U . . .
H29 H 0.384750 0.368964 0.477292 0.145 Uiso 1 1 calc R U . . .
C28 C 0.43185(15) 0.4199(2) 0.4876(2) 0.1046(15) Uani 1 1 d . U . . .
H28 H 0.431053 0.448068 0.516517 0.126 Uiso 1 1 calc R U . . .
C30 C 0.40651(18) 0.3326(3) 0.4190(3) 0.1259(19) Uani 1 1 d . U . . .
C31 C 0.43635(19) 0.3379(3) 0.4031(3) 0.1310(19) Uani 1 1 d . U . . .
H31 H 0.439108 0.309301 0.376242 0.157 Uiso 1 1 calc R U . . .
C32 C 0.46160(17) 0.3845(3) 0.4265(3) 0.1131(17) Uani 1 1 d . U . . .
H32 H 0.480739 0.389360 0.413189 0.136 Uiso 1 1 calc R U . . .
C33 C 0.57295(12) 0.55459(14) 0.58573(17) 0.1029(15) Uani 1 1 d G U . . .
H33 H 0.574341 0.526159 0.616012 0.123 Uiso 1 1 calc R U . . .
C34 C 0.60276(9) 0.59576(19) 0.59910(17) 0.1207(18) Uani 1 1 d G U . . .
H34 H 0.624319 0.595171 0.638420 0.145 Uiso 1 1 calc R U . . .
C35 C 0.60071(11) 0.63780(15) 0.5543(2) 0.126(2) Uani 1 1 d G U . . .
C36 C 0.56883(14) 0.63867(14) 0.4962(2) 0.1243(19) Uani 1 1 d G U . . .
H36 H 0.567442 0.667098 0.465886 0.149 Uiso 1 1 calc R U . . .
C37 C 0.53902(10) 0.59750(17) 0.48280(15) 0.1106(16) Uani 1 1 d G U . . .
H37 H 0.517464 0.598087 0.443477 0.133 Uiso 1 1 calc R U . . .
N3 N 0.54108(9) 0.55546(13) 0.52758(19) 0.0952(12) Uani 1 1 d G U . . .
C39 C 0.3590(2) 0.1906(3) 0.6074(4) 0.134(2) Uani 1 1 d . U . . .
H39 H 0.374734 0.165686 0.596730 0.161 Uiso 1 1 calc R U . . .
C38 C 0.3156(2) 0.2512(3) 0.3613(4) 0.151(2) Uani 1 1 d . U . . .
H38 H 0.324820 0.208786 0.363090 0.181 Uiso 1 1 calc R U . . .
C40 C 0.36545(19) 0.1970(3) 0.6692(4) 0.136(2) Uani 1 1 d D U . . .
C41 C 0.3421(2) 0.2326(3) 0.6853(4) 0.1269(19) Uani 1 1 d . U . . .
H41 H 0.346383 0.234351 0.727061 0.152 Uiso 1 1 calc R U . . .
C42 C 0.3132(2) 0.2648(3) 0.6417(4) 0.119(2) Uani 1 1 d . U . . .
C43 C 0.30599(16) 0.2616(3) 0.5811(4) 0.122(2) Uani 1 1 d . U . . .
H43 H 0.286108 0.285587 0.551776 0.147 Uiso 1 1 calc R U . . .
C44 C 0.3270(2) 0.2238(3) 0.5603(5) 0.130(2) Uani 1 1 d . U . . .
C46 C 0.3976(2) 0.1581(3) 0.7184(4) 0.154(2) Uani 1 1 d D U . . .
C45 C 0.3173(2) 0.2156(4) 0.4934(5) 0.140(2) Uani 1 1 d . U . . .
C47 C 0.2864(2) 0.3054(3) 0.6551(5) 0.125(2) Uani 1 1 d . U . . .
C48 C 0.4586(2) 0.1105(3) 0.7519(4) 0.153(2) Uani 1 1 d D U . . .
H48 H 0.445809 0.071944 0.753537 0.184 Uiso 1 1 calc R U . . .
C49 C 0.4835(2) 0.1317(3) 0.8199(4) 0.162(3) Uani 1 1 d D U . . .
H49 H 0.471311 0.121803 0.847222 0.194 Uiso 1 1 calc R U . . .
C50 C 0.5223(2) 0.0987(3) 0.8408(4) 0.185(3) Uani 1 1 d D U . . .
H50A H 0.543722 0.124309 0.868711 0.222 Uiso 1 1 calc R U . . .
H50B H 0.522801 0.060112 0.861867 0.222 Uiso 1 1 calc R U . . .
C57 C 0.5019(2) 0.2289(3) 0.8710(5) 0.148(3) Uani 1 1 d D U . . .
C61 C 0.2953(2) 0.2742(3) 0.2947(4) 0.159(2) Uani 1 1 d . U . . .
H61A H 0.313255 0.293107 0.281390 0.190 Uiso 1 1 calc R U . . .
H61B H 0.280911 0.241773 0.265372 0.190 Uiso 1 1 calc R U . . .
C62 C 0.3786(2) 0.2841(4) 0.3929(4) 0.156(2) Uani 1 1 d . U . . .
C63 C 0.27199(16) 0.3585(3) 0.7311(3) 0.1193(18) Uani 1 1 d . U . . .
H63 H 0.245773 0.343384 0.703869 0.143 Uiso 1 1 calc R U . . .
C64 C 0.27170(15) 0.4276(3) 0.7246(3) 0.1306(19) Uani 1 1 d . U . . .
H64 H 0.255209 0.441589 0.681435 0.157 Uiso 1 1 calc R U . . .
C65 C 0.25882(18) 0.4512(3) 0.7703(3) 0.147(2) Uani 1 1 d . U . . .
H65A H 0.230998 0.457948 0.750299 0.177 Uiso 1 1 calc R U . . .
H65B H 0.271816 0.489571 0.788853 0.177 Uiso 1 1 calc R U . . .
C72 C 0.3242(2) 0.4688(3) 0.7084(4) 0.147(2) Uani 1 1 d . U . . .
C73 C 0.69253(17) 0.7563(4) 0.7401(4) 0.127(2) Uani 1 1 d . U . . .
C74 C 0.6101(2) 0.8507(3) 0.8309(4) 0.131(2) Uani 1 1 d . U . . .
C75 C 0.7203(2) 0.7128(4) 0.9591(5) 0.153(3) Uani 1 1 d . U . . .
C76 C 0.54971(16) 0.8979(2) 0.7586(3) 0.1123(17) Uani 1 1 d . U . . .
H76 H 0.563535 0.935822 0.778603 0.135 Uiso 1 1 calc R U . . .
C77 C 0.52022(16) 0.8855(2) 0.7840(3) 0.1130(16) Uani 1 1 d . U . . .
H77 H 0.528004 0.901893 0.826460 0.136 Uiso 1 1 calc R U . . .
C78 C 0.48406(17) 0.9162(3) 0.7333(3) 0.138(2) Uani 1 1 d . U . . .
H78A H 0.461133 0.892209 0.725479 0.166 Uiso 1 1 calc R U . . .
H78B H 0.480912 0.957226 0.746624 0.166 Uiso 1 1 calc R U . . .
C81 C 0.73117(18) 0.6768(3) 1.0618(4) 0.151(2) Uani 1 1 d . U . . .
H81 H 0.757783 0.691436 1.075542 0.181 Uiso 1 1 calc R U . . .
C84 C 0.7417(2) 0.5906(4) 1.1287(4) 0.175(3) Uani 1 1 d . U . . .
H84A H 0.730378 0.551659 1.131945 0.210 Uiso 1 1 calc R U . . .
H84B H 0.769625 0.587582 1.153602 0.210 Uiso 1 1 calc R U . . .
C85 C 0.73173(18) 0.6031(3) 1.0571(4) 0.157(2) Uani 1 1 d . U . . .
H85 H 0.749286 0.585283 1.041826 0.188 Uiso 1 1 calc R U . . .
C94 C 0.7244(2) 0.7080(3) 0.6890(5) 0.169(3) Uani 1 1 d . U . . .
H94 H 0.740307 0.745297 0.697597 0.203 Uiso 1 1 calc R U . . .
C95 C 0.6981(2) 0.7065(3) 0.6215(5) 0.168(3) Uani 1 1 d . U . . .
H95 H 0.690405 0.748830 0.606669 0.202 Uiso 1 1 calc R U . . .
C96 C 0.7165(2) 0.6783(4) 0.5846(5) 0.201(3) Uani 1 1 d . U . . .
H96A H 0.729175 0.708750 0.570213 0.242 Uiso 1 1 calc R U . . .
H96B H 0.698179 0.654666 0.549056 0.242 Uiso 1 1 calc R U . . .
C104 C 0.6819(2) 0.5467(4) 0.9784(4) 0.159(3) Uani 1 1 d . U . . .
C101 C 0.6321(3) 0.6784(4) 0.5623(5) 0.148(3) Uani 1 1 d . U . . .
C97 C 0.74520(17) 0.6379(3) 0.6357(4) 0.218(4) Uani 1 1 d G U . . .
C93 C 0.74917(17) 0.6552(2) 0.6940(5) 0.215(4) Uani 1 1 d G U . . .
C105 C 0.7759(2) 0.6261(3) 0.7473(3) 0.224(4) Uani 1 1 d G U . . .
H105 H 0.778573 0.637895 0.786790 0.269 Uiso 1 1 calc R U . . .
C106 C 0.79863(17) 0.5797(3) 0.7424(4) 0.282(5) Uani 1 1 d G U . . .
H106 H 0.816693 0.559978 0.778477 0.339 Uiso 1 1 calc R U . . .
C100 C 0.79466(19) 0.5623(2) 0.6841(5) 0.268(6) Uani 1 1 d G U . . .
H100 H 0.810034 0.530839 0.680707 0.322 Uiso 1 1 calc R U . . .
C107 C 0.7679(2) 0.5914(4) 0.6307(3) 0.268(5) Uani 1 1 d G U . . .
H107 H 0.765256 0.579616 0.591249 0.321 Uiso 1 1 calc R U . . .
C82 C 0.72017(16) 0.6896(4) 1.1153(3) 0.163(3) Uani 1 1 d G U . . .
C83 C 0.72728(15) 0.6385(3) 1.1533(4) 0.182(3) Uani 1 1 d G U . . .
C103 C 0.71919(17) 0.6399(3) 1.2041(3) 0.195(4) Uani 1 1 d G U . . .
H103 H 0.723994 0.605330 1.229748 0.234 Uiso 1 1 calc R U . . .
C92 C 0.70399(17) 0.6923(5) 1.2170(3) 0.218(4) Uani 1 1 d G U . . .
H92 H 0.698520 0.693230 1.251364 0.262 Uiso 1 1 calc R U . . .
C89 C 0.69689(16) 0.7434(3) 1.1791(4) 0.224(4) Uani 1 1 d G U . . .
H89 H 0.686608 0.778851 1.187775 0.269 Uiso 1 1 calc R U . . .
C91 C 0.70498(16) 0.7420(3) 1.1282(3) 0.206(4) Uani 1 1 d G U . . .
H91 H 0.700170 0.776574 1.102570 0.247 Uiso 1 1 calc R U . . .
C79 C 0.48918(18) 0.9196(3) 0.6781(3) 0.157(2) Uani 1 1 d G U . . .
C80 C 0.52772(16) 0.9104(2) 0.6937(2) 0.143(2) Uani 1 1 d G U . . .
C90 C 0.54047(14) 0.9162(3) 0.6483(3) 0.184(3) Uani 1 1 d G U . . .
H90 H 0.566535 0.909907 0.658798 0.221 Uiso 1 1 calc R U . . .
C88 C 0.5147(2) 0.9312(3) 0.5874(3) 0.232(4) Uani 1 1 d G U . . .
H88 H 0.523316 0.935124 0.556770 0.279 Uiso 1 1 calc R U . . .
C87 C 0.4762(2) 0.9404(3) 0.5719(2) 0.239(4) Uani 1 1 d G U . . .
H87 H 0.458715 0.950612 0.530758 0.287 Uiso 1 1 calc R U . . .
C86 C 0.46339(12) 0.9346(3) 0.6173(4) 0.225(4) Uani 1 1 d G U . . .
H86 H 0.437332 0.940883 0.606775 0.269 Uiso 1 1 calc R U . . .
C51 C 0.5236(2) 0.0883(2) 0.7828(3) 0.179(3) Uani 1 1 d G U . . .
C52 C 0.48788(17) 0.09539(19) 0.7317(4) 0.160(3) Uani 1 1 d G U . . .
C53 C 0.48412(15) 0.0888(2) 0.6716(3) 0.185(3) Uani 1 1 d G U . . .
H53 H 0.459945 0.093635 0.637015 0.222 Uiso 1 1 calc R U . . .
C54 C 0.5161(2) 0.0752(3) 0.6625(3) 0.229(4) Uani 1 1 d G U . . .
H54 H 0.513552 0.070715 0.621858 0.275 Uiso 1 1 calc R U . . .
C55 C 0.55184(17) 0.0680(2) 0.7136(4) 0.220(4) Uani 1 1 d G U . . .
H55 H 0.573465 0.058799 0.707480 0.265 Uiso 1 1 calc R U . . .
C56 C 0.55560(15) 0.0746(2) 0.7737(3) 0.212(4) Uani 1 1 d G U . . .
H56 H 0.579770 0.069802 0.808260 0.255 Uiso 1 1 calc R U . . .
C66 C 0.26990(12) 0.4016(2) 0.8190(3) 0.141(2) Uani 1 1 d G U . . .
C67 C 0.27965(11) 0.3486(3) 0.7977(2) 0.1270(19) Uani 1 1 d G U . . .
C68 C 0.29014(11) 0.2966(2) 0.8349(3) 0.148(2) Uani 1 1 d G U . . .
H68 H 0.296733 0.260738 0.820460 0.177 Uiso 1 1 calc R U . . .
C69 C 0.29089(12) 0.2977(3) 0.8933(3) 0.170(3) Uani 1 1 d G U . . .
H69 H 0.297990 0.262563 0.918481 0.204 Uiso 1 1 calc R U . . .
C70 C 0.28114(13) 0.3508(4) 0.9147(2) 0.183(3) Uani 1 1 d G U . . .
H70 H 0.281652 0.351488 0.954197 0.219 Uiso 1 1 calc R U . . .
C71 C 0.27065(13) 0.4027(3) 0.8775(3) 0.172(3) Uani 1 1 d G U . . .
H71 H 0.264057 0.438589 0.891892 0.206 Uiso 1 1 calc R U . . .
C59 C 0.26242(17) 0.3065(3) 0.3524(3) 0.166(3) Uani 1 1 d G U . . .
C60 C 0.26997(15) 0.3191(3) 0.3022(4) 0.188(3) Uani 1 1 d G U . . .
C108 C 0.2510(2) 0.3667(4) 0.2617(3) 0.235(4) Uani 1 1 d G U . . .
H108 H 0.256085 0.375214 0.227769 0.282 Uiso 1 1 calc R U . . .
C102 C 0.2244(2) 0.4017(3) 0.2715(3) 0.256(5) Uani 1 1 d G U . . .
H102 H 0.211602 0.433933 0.244190 0.307 Uiso 1 1 calc R U . . .
C99 C 0.21689(17) 0.3892(3) 0.3218(4) 0.241(4) Uani 1 1 d G U . . .
H99 H 0.198944 0.412857 0.328375 0.290 Uiso 1 1 calc R U . . .
C98 C 0.2359(2) 0.3416(4) 0.3622(3) 0.213(3) Uani 1 1 d G U . . .
H98 H 0.230771 0.333063 0.396140 0.255 Uiso 1 1 calc R U . . .
N1 N 0.49702(8) 0.60153(12) 0.82119(15) 0.0966(12) Uani 1 1 d G U . . .
C13 C 0.48035(8) 0.63627(18) 0.85103(14) 0.1101(16) Uani 1 1 d G U . . .
H13 H 0.469311 0.616986 0.874103 0.132 Uiso 1 1 calc R U . . .
C14 C 0.48000(9) 0.69953(17) 0.84677(16) 0.1281(18) Uani 1 1 d G U . . .
H14 H 0.468720 0.723017 0.866946 0.154 Uiso 1 1 calc R U . . .
C15 C 0.49632(9) 0.72804(12) 0.81265(16) 0.1019(15) Uani 1 1 d G U . . .
C16 C 0.51300(8) 0.69330(16) 0.78281(14) 0.1041(15) Uani 1 1 d G U . . .
H16 H 0.524034 0.712589 0.759745 0.125 Uiso 1 1 calc R U . . .
C17 C 0.51335(8) 0.63005(15) 0.78708(14) 0.0997(15) Uani 1 1 d G U . . .
H17 H 0.524625 0.606557 0.766901 0.120 Uiso 1 1 calc R U . . .
F1B F 0.45556(17) 0.4956(7) 0.6352(3) 0.134(4) Uani 0.517(13) 1 d . U P B 1
F2B F 0.5511(2) 0.5010(7) 0.7018(4) 0.130(4) Uani 0.517(13) 1 d . U P B 1
F3B F 0.5019(4) 0.5711(3) 0.6642(3) 0.121(4) Uani 0.517(13) 1 d . U P B 1
F4B F 0.5037(4) 0.4221(3) 0.6704(4) 0.119(4) Uani 0.517(13) 1 d . U P B 1
F1C F 0.5356(4) 0.4395(5) 0.6932(4) 0.145(4) Uani 0.483(13) 1 d . U P B -2
F2C F 0.4682(4) 0.4434(6) 0.6515(5) 0.134(4) Uani 0.483(13) 1 d . U P B -2
F3C F 0.4705(4) 0.5497(5) 0.6444(4) 0.124(4) Uani 0.483(13) 1 d . U P B -2
F4C F 0.5353(4) 0.5480(6) 0.6879(5) 0.132(5) Uani 0.483(13) 1 d . U P B -2

loop_
_atom_site_aniso_label
_atom_site_aniso_U_11
_atom_site_aniso_U_22
_atom_site_aniso_U_33
_atom_site_aniso_U_23
_atom_site_aniso_U_13
_atom_site_aniso_U_12
Cu1 0.1128(6) 0.0813(6) 0.0896(7) 0.000 0.0601(5) 0.000
O1 0.197(4) 0.163(4) 0.241(6) 0.048(4) 0.129(4) 0.020(3)
C1 0.113(5) 0.114(5) 0.162(7) 0.025(5) 0.061(5) -0.021(4)
Cu2 0.1111(4) 0.0993(5) 0.0850(4) -0.0137(3) 0.0546(3) -0.0298(3)
Si1 0.1065(17) 0.131(2) 0.0771(18) 0.000 0.0514(14) 0.000
F1 0.102(6) 0.249(14) 0.085(4) 0.029(7) 0.052(4) 0.069(8)
F2 0.166(11) 0.134(5) 0.112(9) -0.010(5) 0.072(10) -0.013(4)
F1N 0.152(10) 0.145(8) 0.105(8) 0.031(5) 0.087(8) 0.042(6)
F2N 0.136(11) 0.230(15) 0.077(8) -0.047(10) 0.060(8) -0.047(11)
F3 0.1320(19) 0.145(3) 0.0679(19) -0.0042(17) 0.0566(16) -0.0250(17)
Si2 0.1209(11) 0.0961(12) 0.0810(10) -0.0117(8) 0.0616(9) -0.0249(10)
F4 0.165(2) 0.0994(17) 0.092(2) -0.0161(17) 0.0820(17) -0.0321(17)
F5 0.147(2) 0.111(2) 0.092(2) -0.0092(18) 0.0735(17) -0.0129(16)
N2 0.103(3) 0.116(3) 0.115(4) -0.024(3) 0.068(3) -0.022(3)
C2 0.107(4) 0.105(4) 0.187(7) 0.014(5) 0.078(5) -0.009(3)
O3 0.126(3) 0.144(3) 0.162(4) -0.002(3) 0.079(3) -0.011(3)
C3 0.116(4) 0.089(4) 0.159(6) 0.005(4) 0.072(4) -0.012(3)
C4 0.113(4) 0.094(4) 0.155(6) -0.003(4) 0.065(4) -0.025(3)
O4 0.187(4) 0.086(3) 0.181(5) 0.030(3) 0.090(4) 0.003(3)
N4 0.124(3) 0.107(3) 0.080(4) -0.006(3) 0.051(3) -0.025(3)
O5 0.269(6) 0.131(4) 0.179(5) 0.050(4) 0.085(5) -0.012(4)
N5 0.107(3) 0.108(3) 0.082(3) -0.016(3) 0.048(3) -0.035(3)
C5 0.096(4) 0.102(4) 0.142(6) 0.001(4) 0.056(4) -0.018(3)
O6 0.121(3) 0.139(3) 0.159(4) -0.047(3) 0.065(3) -0.038(3)
N6 0.138(3) 0.085(3) 0.099(4) -0.010(2) 0.066(3) -0.011(2)
C6 0.098(4) 0.124(4) 0.141(6) 0.012(4) 0.049(4) -0.021(3)
O7 0.211(4) 0.151(4) 0.250(6) -0.103(4) 0.136(4) -0.076(3)
N7 0.148(4) 0.077(3) 0.226(6) 0.014(3) 0.109(4) -0.002(3)
C7 0.111(4) 0.141(4) 0.112(5) -0.044(4) 0.069(4) -0.035(4)
O8 0.110(3) 0.133(3) 0.136(3) -0.004(2) 0.052(2) -0.041(2)
N8 0.129(4) 0.113(4) 0.177(6) -0.037(4) 0.074(4) -0.019(3)
C8 0.119(4) 0.135(5) 0.133(5) -0.047(4) 0.075(4) -0.043(4)
O9 0.108(3) 0.439(10) 0.185(6) 0.141(6) 0.036(3) -0.026(5)
N9 0.112(3) 0.111(3) 0.156(5) -0.002(3) 0.080(4) -0.016(3)
C9 0.115(4) 0.128(5) 0.128(5) -0.014(4) 0.054(4) -0.028(4)
C10 0.124(5) 0.146(5) 0.163(6) -0.037(5) 0.078(4) -0.021(4)
O10 0.134(3) 0.117(3) 0.177(4) -0.010(3) 0.098(3) -0.021(2)
N10 0.131(4) 0.095(3) 0.233(6) -0.016(4) 0.114(4) -0.027(3)
C11 0.121(4) 0.131(4) 0.126(5) -0.037(4) 0.071(4) -0.032(4)
O11 0.111(3) 0.219(5) 0.283(6) 0.087(5) 0.089(4) 0.018(3)
N11 0.129(3) 0.102(3) 0.124(4) 0.003(3) 0.073(3) 0.004(3)
O13 0.172(4) 0.133(3) 0.211(6) -0.038(4) 0.129(4) -0.072(3)
O12 0.168(4) 0.133(3) 0.139(4) -0.027(3) 0.057(3) 0.001(3)
C12 0.133(5) 0.103(5) 0.162(6) -0.004(4) 0.080(4) -0.004(4)
N12 0.109(4) 0.147(4) 0.130(5) 0.018(4) 0.018(4) -0.018(3)
O14 0.253(5) 0.188(5) 0.244(6) 0.009(5) 0.134(5) -0.101(4)
O16 0.106(3) 0.159(4) 0.157(4) -0.008(3) 0.040(3) -0.032(3)
O15 0.118(3) 0.323(8) 0.338(8) -0.181(7) 0.080(4) -0.007(4)
O17 0.131(2) 0.085(2) 0.143(3) -0.006(2) 0.086(2) -0.0096(18)
C18 0.166(5) 0.125(5) 0.092(5) -0.005(4) 0.061(4) -0.023(4)
O18 0.268(5) 0.114(3) 0.248(6) 0.001(3) 0.204(5) 0.013(3)
C19 0.177(5) 0.113(5) 0.095(5) 0.008(4) 0.068(4) -0.005(4)
O19 0.247(5) 0.153(4) 0.209(5) -0.033(4) 0.116(4) 0.018(4)
C109 0.116(5) 0.137(5) 0.190(7) -0.048(5) 0.065(5) -0.014(4)
C20 0.145(5) 0.106(4) 0.126(6) 0.022(4) 0.068(4) -0.008(4)
C21 0.155(5) 0.093(4) 0.114(5) -0.002(4) 0.071(4) -0.022(3)
C23 0.135(4) 0.168(5) 0.077(4) -0.011(4) 0.049(4) -0.063(4)
C22 0.132(4) 0.101(4) 0.100(5) -0.003(4) 0.062(4) -0.019(3)
C24 0.124(4) 0.160(5) 0.104(5) -0.002(4) 0.052(4) -0.064(4)
C25 0.102(4) 0.126(4) 0.120(5) 0.023(4) 0.052(4) -0.018(3)
C26 0.108(4) 0.162(5) 0.119(5) 0.036(4) 0.057(4) -0.010(4)
C27 0.129(4) 0.114(4) 0.115(5) 0.019(4) 0.070(4) -0.025(3)
C29 0.129(4) 0.106(4) 0.136(5) -0.017(4) 0.067(4) -0.036(3)
C28 0.126(4) 0.101(4) 0.097(4) -0.003(3) 0.059(3) -0.009(3)
C30 0.133(4) 0.088(4) 0.146(5) -0.035(4) 0.053(4) -0.027(3)
C31 0.174(5) 0.124(5) 0.122(5) -0.027(4) 0.090(4) -0.033(4)
C32 0.163(5) 0.103(4) 0.094(4) -0.020(3) 0.077(4) -0.027(4)
C33 0.125(4) 0.098(4) 0.095(4) 0.000(3) 0.058(4) -0.008(3)
C34 0.133(4) 0.102(4) 0.150(5) -0.014(4) 0.084(4) -0.026(3)
C35 0.157(5) 0.103(4) 0.152(6) -0.024(4) 0.100(5) -0.040(4)
C36 0.169(5) 0.101(4) 0.145(6) -0.004(4) 0.108(4) -0.031(4)
C37 0.141(4) 0.090(3) 0.114(5) 0.007(3) 0.069(4) 0.009(3)
N3 0.144(3) 0.070(2) 0.106(4) 0.001(2) 0.087(3) 0.000(2)
C39 0.155(5) 0.096(4) 0.184(7) -0.016(5) 0.106(6) -0.019(4)
C38 0.138(5) 0.141(5) 0.167(7) -0.046(5) 0.062(5) -0.032(4)
C40 0.132(5) 0.099(4) 0.199(7) -0.007(5) 0.093(5) -0.017(4)
C41 0.138(5) 0.101(4) 0.175(7) -0.003(4) 0.100(5) -0.020(4)
C42 0.129(5) 0.096(4) 0.150(7) -0.003(5) 0.080(5) -0.018(4)
C43 0.109(4) 0.092(4) 0.185(7) -0.011(5) 0.083(5) -0.023(3)
C44 0.141(5) 0.090(4) 0.181(7) -0.023(5) 0.093(5) -0.033(4)
C46 0.156(6) 0.100(5) 0.227(8) 0.018(5) 0.105(6) 0.000(4)
C45 0.133(5) 0.115(6) 0.187(8) -0.028(6) 0.086(6) -0.035(4)
C47 0.127(5) 0.115(5) 0.158(8) 0.000(5) 0.086(6) -0.029(4)
C48 0.159(6) 0.082(4) 0.234(8) 0.031(5) 0.103(6) 0.008(4)
C49 0.186(6) 0.077(4) 0.236(8) 0.039(5) 0.108(6) 0.014(4)
C50 0.193(6) 0.105(5) 0.264(9) 0.040(6) 0.109(6) 0.018(5)
C57 0.178(6) 0.106(5) 0.151(8) 0.028(5) 0.067(6) 0.003(5)
C61 0.140(5) 0.147(6) 0.173(7) -0.041(5) 0.057(5) -0.024(4)
C62 0.164(6) 0.141(6) 0.173(7) -0.060(5) 0.084(5) -0.050(5)
C63 0.111(4) 0.108(4) 0.146(5) -0.019(4) 0.064(4) -0.036(3)
C64 0.103(4) 0.127(5) 0.169(6) -0.001(4) 0.068(4) -0.019(3)
C65 0.144(5) 0.140(5) 0.189(7) -0.013(5) 0.101(5) -0.015(4)
C72 0.109(5) 0.181(6) 0.146(7) 0.071(5) 0.052(5) -0.007(4)
C73 0.121(4) 0.103(5) 0.188(7) -0.014(5) 0.098(4) -0.025(4)
C74 0.146(5) 0.106(5) 0.143(7) 0.014(5) 0.067(5) -0.019(4)
C75 0.111(6) 0.152(6) 0.187(8) 0.042(6) 0.058(6) -0.017(4)
C76 0.123(4) 0.080(3) 0.134(5) 0.006(3) 0.057(4) 0.006(3)
C77 0.128(4) 0.083(4) 0.141(5) -0.005(3) 0.072(4) 0.010(3)
C78 0.140(5) 0.108(4) 0.184(7) 0.008(5) 0.088(5) 0.011(4)
C81 0.104(4) 0.139(5) 0.162(7) -0.001(5) 0.018(5) -0.024(4)
C84 0.125(5) 0.194(7) 0.167(7) 0.029(6) 0.029(5) -0.024(5)
C85 0.112(4) 0.148(5) 0.159(6) 0.013(5) 0.015(4) -0.028(4)
C94 0.158(6) 0.111(5) 0.295(9) -0.043(6) 0.152(6) -0.039(4)
C95 0.181(6) 0.128(5) 0.273(9) -0.041(6) 0.171(6) -0.056(5)
C96 0.201(7) 0.150(6) 0.339(10) -0.069(7) 0.198(7) -0.062(5)
C104 0.104(5) 0.171(7) 0.187(8) -0.038(6) 0.052(5) -0.015(5)
C101 0.184(7) 0.117(5) 0.176(8) -0.024(6) 0.110(6) -0.056(6)
C97 0.203(7) 0.148(7) 0.411(11) -0.072(8) 0.233(8) -0.037(5)
C93 0.181(7) 0.140(6) 0.391(11) -0.016(8) 0.190(8) -0.053(5)
C105 0.194(7) 0.147(7) 0.420(12) -0.022(8) 0.218(8) -0.014(5)
C106 0.219(8) 0.189(8) 0.509(14) -0.054(10) 0.226(9) 0.000(6)
C100 0.207(8) 0.194(8) 0.499(16) -0.072(11) 0.243(10) -0.013(6)
C107 0.252(11) 0.174(8) 0.449(13) -0.075(9) 0.221(10) -0.060(7)
C82 0.132(5) 0.184(7) 0.141(7) -0.023(6) 0.033(5) -0.033(5)
C83 0.151(6) 0.200(8) 0.133(8) 0.019(6) 0.010(6) -0.022(6)
C103 0.180(7) 0.228(9) 0.148(8) -0.011(7) 0.047(6) -0.052(6)
C92 0.203(8) 0.272(11) 0.149(8) -0.024(8) 0.051(6) -0.026(9)
C89 0.211(8) 0.281(11) 0.150(9) -0.052(8) 0.053(8) -0.038(8)
C91 0.169(7) 0.240(9) 0.145(8) -0.057(7) 0.013(6) -0.037(6)
C79 0.162(6) 0.166(6) 0.146(7) 0.035(5) 0.072(6) 0.033(5)
C80 0.161(6) 0.136(5) 0.152(6) 0.021(5) 0.088(5) 0.039(4)
C90 0.195(6) 0.256(8) 0.120(6) 0.015(6) 0.087(6) 0.052(6)
C88 0.255(9) 0.328(11) 0.132(7) 0.040(7) 0.104(7) 0.095(9)
C87 0.248(9) 0.305(10) 0.140(8) 0.058(7) 0.066(7) 0.111(8)
C86 0.215(8) 0.263(9) 0.175(9) 0.062(8) 0.069(7) 0.066(7)
C51 0.185(7) 0.095(4) 0.278(9) 0.038(6) 0.123(7) 0.031(5)
C52 0.164(6) 0.080(4) 0.258(9) 0.043(5) 0.113(6) 0.020(4)
C53 0.183(6) 0.143(6) 0.273(9) 0.027(6) 0.141(7) 0.035(5)
C54 0.204(8) 0.198(8) 0.326(11) 0.037(8) 0.154(8) 0.043(7)
C55 0.195(7) 0.169(6) 0.341(12) -0.021(9) 0.160(8) 0.033(6)
C56 0.207(7) 0.138(6) 0.324(11) 0.006(7) 0.148(7) 0.028(5)
C66 0.133(4) 0.133(5) 0.190(7) -0.020(5) 0.101(5) -0.021(4)
C67 0.104(4) 0.135(5) 0.158(6) -0.006(5) 0.073(4) -0.023(4)
C68 0.129(4) 0.138(5) 0.183(8) 0.005(5) 0.076(5) -0.026(4)
C69 0.154(5) 0.188(7) 0.174(8) 0.035(6) 0.080(5) -0.033(5)
C70 0.167(6) 0.206(8) 0.198(8) -0.003(7) 0.103(6) -0.035(6)
C71 0.176(6) 0.187(7) 0.183(8) -0.029(6) 0.107(6) -0.019(5)
C59 0.127(5) 0.178(7) 0.193(8) -0.041(6) 0.072(5) -0.020(5)
C60 0.158(6) 0.164(7) 0.203(9) -0.026(6) 0.047(6) -0.004(5)
C108 0.234(10) 0.203(9) 0.241(10) -0.017(8) 0.082(8) 0.020(7)
C102 0.278(11) 0.203(9) 0.260(12) 0.017(8) 0.097(9) 0.046(8)
C99 0.256(9) 0.223(10) 0.243(12) 0.013(8) 0.111(9) 0.046(8)
C98 0.228(9) 0.205(9) 0.195(8) 0.003(6) 0.087(7) 0.050(6)
N1 0.116(3) 0.093(3) 0.093(3) -0.016(2) 0.058(3) -0.040(2)
C13 0.118(4) 0.106(4) 0.136(5) -0.009(4) 0.084(4) -0.018(3)
C14 0.154(5) 0.124(5) 0.141(5) -0.007(4) 0.097(4) -0.016(4)
C15 0.118(4) 0.100(4) 0.104(4) -0.010(3) 0.064(3) -0.008(3)
C16 0.123(4) 0.102(4) 0.109(4) -0.015(3) 0.071(3) -0.021(3)
C17 0.125(4) 0.089(3) 0.110(4) -0.017(3) 0.075(3) -0.017(3)
F1B 0.093(4) 0.181(12) 0.130(6) -0.021(7) 0.053(4) -0.039(6)
F2B 0.108(5) 0.188(12) 0.103(5) 0.007(7) 0.056(4) -0.016(6)
F3B 0.176(10) 0.076(4) 0.113(7) -0.016(4) 0.067(8) -0.026(5)
F4B 0.198(12) 0.100(5) 0.084(7) -0.009(4) 0.085(8) -0.007(6)
F1C 0.158(9) 0.157(9) 0.121(7) -0.023(6) 0.064(7) 0.023(8)
F2C 0.168(9) 0.130(9) 0.126(7) -0.038(6) 0.086(7) -0.069(8)
F3C 0.172(10) 0.114(8) 0.125(7) 0.011(6) 0.101(7) 0.024(7)
F4C 0.161(11) 0.151(10) 0.101(8) -0.035(7) 0.074(8) -0.084(9)

_geom_special_details            
;
 All esds (except the esd in the dihedral angle between two l.s. planes)
 are estimated using the full covariance matrix.  The cell esds are taken
 into account individually in the estimation of esds in distances, angles
 and torsion angles; correlations between esds in cell parameters are only
 used when they are defined by crystal symmetry.  An approximate (isotropic)
 treatment of cell esds is used for estimating esds involving l.s. planes.
;

loop_
_geom_bond_atom_site_label_1
_geom_bond_atom_site_label_2
_geom_bond_distance
_geom_bond_site_symmetry_2
_geom_bond_publ_flag
Cu1 N6 2.007(4) 2_656 ?
Cu1 N6 2.007(4) . ?
Cu1 N3 2.019(3) . ?
Cu1 N3 2.019(5) 2_656 ?
Cu1 F5 2.317(2) 2_656 ?
Cu1 F5 2.317(2) . ?
O1 C46 1.289(8) . ?
C1 C2 1.373(8) . ?
C1 C6 1.437(8) . ?
C1 C75 1.467(9) . ?
Cu2 N1 2.007(3) . ?
Cu2 N5 2.023(4) . ?
Cu2 N4 2.032(5) . ?
Cu2 N2 2.032(4) . ?
Cu2 F4 2.299(2) . ?
Cu2 F3 2.358(3) . ?
Si1 F1 1.610(5) 2_657 ?
Si1 F1 1.610(5) . ?
Si1 F2 1.637(7) . ?
Si1 F2 1.637(7) 2_657 ?
Si1 F2N 1.696(10) 2_657 ?
Si1 F2N 1.696(10) . ?
Si1 F3 1.699(2) . ?
Si1 F3 1.699(2) 2_657 ?
Si1 F1N 1.705(10) 2_657 ?
Si1 F1N 1.705(10) . ?
F2 F2 1.19(3) 2_657 ?
F1N F1N 1.42(3) 2_657 ?
Si2 F4C 1.604(7) . ?
Si2 F3C 1.620(7) . ?
Si2 F4B 1.628(7) . ?
Si2 F3B 1.640(7) . ?
Si2 F1B 1.645(6) . ?
Si2 F5 1.666(3) . ?
Si2 F2B 1.684(7) . ?
Si2 F2C 1.685(7) . ?
Si2 F1C 1.691(9) . ?
Si2 F4 1.693(3) . ?
N2 C11 1.277(5) . ?
N2 C7 1.379(6) . ?
C2 C3 1.392(8) . ?
C2 H2 0.9400 . ?
O3 C47 1.226(7) . ?
C3 C4 1.404(7) . ?
C3 C73 1.491(8) . ?
C4 C5 1.427(7) . ?
C4 H4 0.9400 . ?
O4 C57 1.368(8) . ?
O4 C49 1.459(7) . ?
N4 C22 1.316(6) . ?
N4 C18 1.364(6) . ?
O5 C57 1.202(8) . ?
N5 C27 1.331(6) . ?
N5 C23 1.337(5) . ?
C5 C6 1.400(7) . ?
C5 C74 1.563(9) . ?
O6 C62 1.306(7) . ?
O6 C38 1.446(7) . ?
N6 C32 1.352(6) . ?
N6 C28 1.376(6) . ?
C6 H6 0.9400 . ?
O7 C62 1.225(7) . ?
N7 C46 1.343(8) . ?
N7 C48 1.389(7) . ?
N7 H7Q 0.8700 . ?
C7 C8 1.311(6) . ?
C7 H7 0.9400 . ?
O8 C72 1.300(7) . ?
O8 C64 1.512(6) . ?
N8 C45 1.318(8) . ?
N8 C109 1.428(8) . ?
N8 H8Q 0.8700 . ?
C8 C9 1.374(7) . ?
C8 H8 0.9400 . ?
O9 C72 1.139(7) . ?
N9 C47 1.374(8) . ?
N9 C63 1.460(7) . ?
N9 H9 0.8700 . ?
C9 C10 1.365(7) . ?
C9 C104 1.533(9) . ?
C10 C11 1.416(7) . ?
C10 H10 0.9400 . ?
O10 C73 1.262(7) . ?
N10 C73 1.288(7) . ?
N10 C94 1.458(9) . ?
N10 H10A 0.8700 . ?
C11 H11 0.9400 . ?
O11 C75 1.212(7) . ?
N11 C74 1.410(8) . ?
N11 C76 1.438(6) . ?
N11 H11A 0.8700 . ?
O13 C101 1.241(8) . ?
O13 C95 1.510(7) . ?
O12 C74 1.196(7) . ?
C12 O18 1.176(6) . ?
C12 O17 1.376(7) . ?
C12 C15 1.508(7) . ?
N12 C75 1.315(8) . ?
N12 C81 1.464(8) . ?
N12 H12 0.8700 . ?
O14 C101 1.245(8) . ?
O16 C104 1.291(8) . ?
O16 C85 1.511(7) . ?
O15 C104 1.151(8) . ?
O17 C77 1.480(5) . ?
C18 C19 1.334(7) . ?
C18 H18 0.9400 . ?
C19 C20 1.360(8) . ?
C19 H19 0.9400 . ?
O19 C45 1.265(8) . ?
C109 C59 1.443(8) . ?
C109 C38 1.568(8) . ?
C109 H109 0.9900 . ?
C20 C21 1.427(8) . ?
C20 C57 1.534(8) . ?
C21 C22 1.375(7) . ?
C21 H21 0.9400 . ?
C23 C24 1.361(7) . ?
C23 H23 0.9400 . ?
C22 H22 0.9400 . ?
C24 C25 1.349(7) . ?
C24 H24 0.9400 . ?
C25 C26 1.385(6) . ?
C25 C72 1.490(8) . ?
C26 C27 1.372(7) . ?
C26 H26 0.9400 . ?
C27 H27 0.9400 . ?
C29 C28 1.410(6) . ?
C29 C30 1.439(7) . ?
C29 H29 0.9400 . ?
C28 H28 0.9400 . ?
C30 C31 1.381(7) . ?
C30 C62 1.446(8) . ?
C31 C32 1.353(7) . ?
C31 H31 0.9400 . ?
C32 H32 0.9400 . ?
C33 C34 1.3900 . ?
C33 N3 1.3900 . ?
C33 H33 0.9400 . ?
C34 C35 1.3900 . ?
C34 H34 0.9400 . ?
C35 C36 1.3900 . ?
C35 C101 1.455(8) . ?
C36 C37 1.3900 . ?
C36 H36 0.9400 . ?
C37 N3 1.3900 . ?
C37 H37 0.9400 . ?
C39 C40 1.394(8) . ?
C39 C44 1.447(8) . ?
C39 H39 0.9400 . ?
C38 C61 1.516(8) . ?
C38 H38 0.9900 . ?
C40 C41 1.380(8) . ?
C40 C46 1.537(8) . ?
C41 C42 1.341(8) . ?
C41 H41 0.9400 . ?
C42 C43 1.352(8) . ?
C42 C47 1.513(9) . ?
C43 C44 1.403(8) . ?
C43 H43 0.9400 . ?
C44 C45 1.487(9) . ?
C48 C52 1.463(8) . ?
C48 C49 1.549(8) . ?
C48 H48 0.9900 . ?
C49 C50 1.543(8) . ?
C49 H49 0.9900 . ?
C50 C51 1.434(9) . ?
C50 H50A 0.9800 . ?
C50 H50B 0.9800 . ?
C61 C60 1.463(8) . ?
C61 H61A 0.9800 . ?
C61 H61B 0.9800 . ?
C63 C67 1.503(7) . ?
C63 C64 1.523(7) . ?
C63 H63 0.9900 . ?
C64 C65 1.489(7) . ?
C64 H64 0.9900 . ?
C65 C66 1.509(7) . ?
C65 H65A 0.9800 . ?
C65 H65B 0.9800 . ?
C76 C80 1.428(6) . ?
C76 C77 1.547(7) . ?
C76 H76 0.9900 . ?
C77 C78 1.543(7) . ?
C77 H77 0.9900 . ?
C78 C79 1.425(7) . ?
C78 H78A 0.9800 . ?
C78 H78B 0.9800 . ?
C81 C82 1.551(9) . ?
C81 C85 1.619(9) . ?
C81 H81 0.9900 . ?
C84 C83 1.436(9) . ?
C84 C85 1.606(9) . ?
C84 H84A 0.9800 . ?
C84 H84B 0.9800 . ?
C85 H85 0.9900 . ?
C94 C93 1.475(8) . ?
C94 C95 1.478(9) . ?
C94 H94 0.9900 . ?
C95 C96 1.499(9) . ?
C95 H95 0.9900 . ?
C96 C97 1.518(10) . ?
C96 H96A 0.9800 . ?
C96 H96B 0.9800 . ?
C97 C93 1.3900 . ?
C97 C107 1.3900 . ?
C93 C105 1.3900 . ?
C105 C106 1.3900 . ?
C105 H105 0.9400 . ?
C106 C100 1.3900 . ?
C106 H106 0.9400 . ?
C100 C107 1.3900 . ?
C100 H100 0.9400 . ?
C107 H107 0.9400 . ?
C82 C83 1.3900 . ?
C82 C91 1.3900 . ?
C83 C103 1.3900 . ?
C103 C92 1.3900 . ?
C103 H103 0.9400 . ?
C92 C89 1.3900 . ?
C92 H92 0.9400 . ?
C89 C91 1.3900 . ?
C89 H89 0.9400 . ?
C91 H91 0.9400 . ?
C79 C80 1.3900 . ?
C79 C86 1.3900 . ?
C80 C90 1.3900 . ?
C90 C88 1.3900 . ?
C90 H90 0.9400 . ?
C88 C87 1.3900 . ?
C88 H88 0.9400 . ?
C87 C86 1.3900 . ?
C87 H87 0.9400 . ?
C86 H86 0.9400 . ?
C51 C52 1.3900 . ?
C51 C56 1.3900 . ?
C52 C53 1.3900 . ?
C53 C54 1.3900 . ?
C53 H53 0.9400 . ?
C54 C55 1.3900 . ?
C54 H54 0.9400 . ?
C55 C56 1.3900 . ?
C55 H55 0.9400 . ?
C56 H56 0.9400 . ?
C66 C67 1.3900 . ?
C66 C71 1.3900 . ?
C67 C68 1.3900 . ?
C68 C69 1.3900 . ?
C68 H68 0.9400 . ?
C69 C70 1.3900 . ?
C69 H69 0.9400 . ?
C70 C71 1.3900 . ?
C70 H70 0.9400 . ?
C71 H71 0.9400 . ?
C59 C60 1.3900 . ?
C59 C98 1.3900 . ?
C60 C108 1.3900 . ?
C108 C102 1.3900 . ?
C108 H108 0.9400 . ?
C102 C99 1.3900 . ?
C102 H102 0.9400 . ?
C99 C98 1.3900 . ?
C99 H99 0.9400 . ?
C98 H98 0.9400 . ?
N1 C13 1.3900 . ?
N1 C17 1.3900 . ?
C13 C14 1.3900 . ?
C13 H13 0.9400 . ?
C14 C15 1.3900 . ?
C14 H14 0.9400 . ?
C15 C16 1.3900 . ?
C16 C17 1.3900 . ?
C16 H16 0.9400 . ?
C17 H17 0.9400 . ?

loop_
_geom_angle_atom_site_label_1
_geom_angle_atom_site_label_2
_geom_angle_atom_site_label_3
_geom_angle
_geom_angle_site_symmetry_1
_geom_angle_site_symmetry_3
_geom_angle_publ_flag
N6 Cu1 N6 87.5(2) 2_656 . ?
N6 Cu1 N3 91.23(16) 2_656 . ?
N6 Cu1 N3 176.40(17) . . ?
N6 Cu1 N3 176.4(3) 2_656 2_656 ?
N6 Cu1 N3 91.2(2) . 2_656 ?
N3 Cu1 N3 90.3(3) . 2_656 ?
N6 Cu1 F5 92.20(15) 2_656 2_656 ?
N6 Cu1 F5 88.06(15) . 2_656 ?
N3 Cu1 F5 88.63(13) . 2_656 ?
N3 Cu1 F5 91.1(3) 2_656 2_656 ?
N6 Cu1 F5 88.06(15) 2_656 . ?
N6 Cu1 F5 92.20(15) . . ?
N3 Cu1 F5 91.12(13) . . ?
N3 Cu1 F5 88.6(3) 2_656 . ?
F5 Cu1 F5 179.65(14) 2_656 . ?
C2 C1 C6 120.0(7) . . ?
C2 C1 C75 120.1(8) . . ?
C6 C1 C75 118.8(8) . . ?
N1 Cu2 N5 90.21(16) . . ?
N1 Cu2 N4 178.49(19) . . ?
N5 Cu2 N4 88.59(18) . . ?
N1 Cu2 N2 90.42(16) . . ?
N5 Cu2 N2 175.55(19) . . ?
N4 Cu2 N2 90.85(18) . . ?
N1 Cu2 F4 89.61(12) . . ?
N5 Cu2 F4 92.86(15) . . ?
N4 Cu2 F4 89.55(16) . . ?
N2 Cu2 F4 91.55(15) . . ?
N1 Cu2 F3 88.79(13) . . ?
N5 Cu2 F3 87.19(14) . . ?
N4 Cu2 F3 92.06(16) . . ?
N2 Cu2 F3 88.42(15) . . ?
F4 Cu2 F3 178.39(12) . . ?
F1 Si1 F1 134.0(14) 2_657 . ?
F1 Si1 F2 134.2(11) 2_657 . ?
F1 Si1 F2 91.8(5) . . ?
F1 Si1 F2 91.8(5) 2_657 2_657 ?
F1 Si1 F2 134.2(11) . 2_657 ?
F2 Si1 F2 42.5(10) . 2_657 ?
F1 Si1 F2N 52.6(5) 2_657 2_657 ?
F1 Si1 F2N 172.9(14) . 2_657 ?
F2 Si1 F2N 81.8(13) . 2_657 ?
F2 Si1 F2N 39.3(5) 2_657 2_657 ?
F2N Si1 F2N 121.1(17) 2_657 . ?
F1 Si1 F3 91.8(2) 2_657 . ?
F1 Si1 F3 88.0(2) . . ?
F2 Si1 F3 90.7(3) . . ?
F2 Si1 F3 89.7(3) 2_657 . ?
F2N Si1 F3 89.0(4) 2_657 . ?
F2N Si1 F3 91.3(4) . . ?
F1 Si1 F3 88.0(2) 2_657 2_657 ?
F1 Si1 F3 91.8(2) . 2_657 ?
F2 Si1 F3 89.7(3) . 2_657 ?
F2 Si1 F3 90.7(3) 2_657 2_657 ?
F3 Si1 F3 179.5(3) . 2_657 ?
F1 Si1 F1N 43.0(4) 2_657 2_657 ?
F1 Si1 F1N 91.2(13) . 2_657 ?
F2 Si1 F1N 175.4(8) . 2_657 ?
F2 Si1 F1N 134.2(4) 2_657 2_657 ?
F3 Si1 F1N 85.8(3) . 2_657 ?
F3 Si1 F1N 93.7(3) 2_657 2_657 ?
F2N Si1 F1N 143.7(14) 2_657 . ?
F2N Si1 F1N 95.0(6) . . ?
F3 Si1 F1N 93.7(3) . . ?
F3 Si1 F1N 85.8(3) 2_657 . ?
F1N Si1 F1N 49.3(13) 2_657 . ?
F2 F2 Si1 68.8(5) 2_657 . ?
F1N F1N Si1 65.3(7) 2_657 . ?
Si1 F3 Cu2 173.4(2) . . ?
F4C Si2 F3C 88.9(7) . . ?
F4B Si2 F3B 179.1(4) . . ?
F4B Si2 F1B 90.5(5) . . ?
F3B Si2 F1B 89.6(5) . . ?
F4C Si2 F5 91.6(3) . . ?
F3C Si2 F5 91.3(3) . . ?
F4B Si2 F5 87.5(2) . . ?
F3B Si2 F5 91.6(3) . . ?
F1B Si2 F5 88.9(3) . . ?
F4B Si2 F2B 92.4(6) . . ?
F3B Si2 F2B 87.5(5) . . ?
F1B Si2 F2B 177.0(7) . . ?
F5 Si2 F2B 91.9(3) . . ?
F4C Si2 F2C 175.7(5) . . ?
F3C Si2 F2C 90.1(6) . . ?
F5 Si2 F2C 92.5(3) . . ?
F4C Si2 F1C 92.6(6) . . ?
F3C Si2 F1C 178.1(6) . . ?
F5 Si2 F1C 89.8(3) . . ?
F2C Si2 F1C 88.4(6) . . ?
F4C Si2 F4 89.1(3) . . ?
F3C Si2 F4 88.6(3) . . ?
F4B Si2 F4 92.1(2) . . ?
F3B Si2 F4 88.8(3) . . ?
F1B Si2 F4 90.5(3) . . ?
F5 Si2 F4 179.25(18) . . ?
F2B Si2 F4 88.8(3) . . ?
F2C Si2 F4 86.7(3) . . ?
F1C Si2 F4 90.3(3) . . ?
Si2 F4 Cu2 176.20(18) . . ?
Si2 F5 Cu1 175.48(17) . . ?
C11 N2 C7 118.8(4) . . ?
C11 N2 Cu2 122.2(4) . . ?
C7 N2 Cu2 119.0(4) . . ?
C1 C2 C3 122.2(7) . . ?
C1 C2 H2 118.9 . . ?
C3 C2 H2 118.9 . . ?
C2 C3 C4 120.2(6) . . ?
C2 C3 C73 120.8(7) . . ?
C4 C3 C73 117.8(7) . . ?
C3 C4 C5 117.1(6) . . ?
C3 C4 H4 121.4 . . ?
C5 C4 H4 121.4 . . ?
C57 O4 C49 116.4(6) . . ?
C22 N4 C18 118.8(5) . . ?
C22 N4 Cu2 121.9(4) . . ?
C18 N4 Cu2 119.0(4) . . ?
C27 N5 C23 115.0(4) . . ?
C27 N5 Cu2 123.6(4) . . ?
C23 N5 Cu2 121.3(4) . . ?
C6 C5 C4 123.3(6) . . ?
C6 C5 C74 116.4(7) . . ?
C4 C5 C74 120.0(7) . . ?
C62 O6 C38 116.1(5) . . ?
C32 N6 C28 120.7(5) . . ?
C32 N6 Cu1 117.6(4) . . ?
C28 N6 Cu1 121.7(4) . . ?
C5 C6 C1 116.8(6) . . ?
C5 C6 H6 121.6 . . ?
C1 C6 H6 121.6 . . ?
C46 N7 C48 121.2(6) . . ?
C46 N7 H7Q 119.4 . . ?
C48 N7 H7Q 119.4 . . ?
C8 C7 N2 122.8(5) . . ?
C8 C7 H7 118.6 . . ?
N2 C7 H7 118.6 . . ?
C72 O8 C64 118.7(5) . . ?
C45 N8 C109 124.6(8) . . ?
C45 N8 H8Q 117.7 . . ?
C109 N8 H8Q 117.7 . . ?
C7 C8 C9 119.6(5) . . ?
C7 C8 H8 120.2 . . ?
C9 C8 H8 120.2 . . ?
C47 N9 C63 118.1(6) . . ?
C47 N9 H9 120.9 . . ?
C63 N9 H9 120.9 . . ?
C10 C9 C8 118.7(6) . . ?
C10 C9 C104 118.5(7) . . ?
C8 C9 C104 122.8(7) . . ?
C9 C10 C11 118.6(6) . . ?
C9 C10 H10 120.7 . . ?
C11 C10 H10 120.7 . . ?
C73 N10 C94 117.8(6) . . ?
C73 N10 H10A 121.1 . . ?
C94 N10 H10A 121.1 . . ?
N2 C11 C10 121.4(5) . . ?
N2 C11 H11 119.3 . . ?
C10 C11 H11 119.3 . . ?
C74 N11 C76 117.8(5) . . ?
C74 N11 H11A 121.1 . . ?
C76 N11 H11A 121.1 . . ?
C101 O13 C95 120.6(7) . . ?
O18 C12 O17 125.9(6) . . ?
O18 C12 C15 123.2(6) . . ?
O17 C12 C15 110.3(5) . . ?
C75 N12 C81 122.3(7) . . ?
C75 N12 H12 118.9 . . ?
C81 N12 H12 118.9 . . ?
C104 O16 C85 114.5(6) . . ?
C12 O17 C77 112.6(4) . . ?
C19 C18 N4 122.7(6) . . ?
C19 C18 H18 118.7 . . ?
N4 C18 H18 118.7 . . ?
C18 C19 C20 117.6(6) . . ?
C18 C19 H19 121.2 . . ?
C20 C19 H19 121.2 . . ?
N8 C109 C59 115.8(7) . . ?
N8 C109 C38 115.5(6) . . ?
C59 C109 C38 101.1(7) . . ?
N8 C109 H109 108.0 . . ?
C59 C109 H109 108.0 . . ?
C38 C109 H109 108.0 . . ?
C19 C20 C21 122.8(6) . . ?
C19 C20 C57 118.8(8) . . ?
C21 C20 C57 118.2(7) . . ?
C22 C21 C20 113.6(6) . . ?
C22 C21 H21 123.2 . . ?
C20 C21 H21 123.2 . . ?
N5 C23 C24 125.0(5) . . ?
N5 C23 H23 117.5 . . ?
C24 C23 H23 117.5 . . ?
N4 C22 C21 124.5(6) . . ?
N4 C22 H22 117.8 . . ?
C21 C22 H22 117.8 . . ?
C25 C24 C23 118.8(5) . . ?
C25 C24 H24 120.6 . . ?
C23 C24 H24 120.6 . . ?
C24 C25 C26 118.4(5) . . ?
C24 C25 C72 123.3(6) . . ?
C26 C25 C72 117.2(6) . . ?
C27 C26 C25 118.3(5) . . ?
C27 C26 H26 120.8 . . ?
C25 C26 H26 120.8 . . ?
N5 C27 C26 124.1(5) . . ?
N5 C27 H27 118.0 . . ?
C26 C27 H27 118.0 . . ?
C28 C29 C30 116.7(5) . . ?
C28 C29 H29 121.7 . . ?
C30 C29 H29 121.7 . . ?
N6 C28 C29 120.4(5) . . ?
N6 C28 H28 119.8 . . ?
C29 C28 H28 119.8 . . ?
C31 C30 C29 120.4(5) . . ?
C31 C30 C62 120.3(7) . . ?
C29 C30 C62 119.3(6) . . ?
C32 C31 C30 119.7(6) . . ?
C32 C31 H31 120.2 . . ?
C30 C31 H31 120.2 . . ?
N6 C32 C31 122.0(5) . . ?
N6 C32 H32 119.0 . . ?
C31 C32 H32 119.0 . . ?
C34 C33 N3 120.0 . . ?
C34 C33 H33 120.0 . . ?
N3 C33 H33 120.0 . . ?
C33 C34 C35 120.0 . . ?
C33 C34 H34 120.0 . . ?
C35 C34 H34 120.0 . . ?
C34 C35 C36 120.0 . . ?
C34 C35 C101 123.4(5) . . ?
C36 C35 C101 116.3(5) . . ?
C35 C36 C37 120.0 . . ?
C35 C36 H36 120.0 . . ?
C37 C36 H36 120.0 . . ?
N3 C37 C36 120.0 . . ?
N3 C37 H37 120.0 . . ?
C36 C37 H37 120.0 . . ?
C37 N3 C33 120.0 . . ?
C37 N3 Cu1 116.9(2) . . ?
C33 N3 Cu1 122.6(2) . . ?
C40 C39 C44 117.4(7) . . ?
C40 C39 H39 121.3 . . ?
C44 C39 H39 121.3 . . ?
O6 C38 C61 109.1(6) . . ?
O6 C38 C109 107.3(6) . . ?
C61 C38 C109 105.9(7) . . ?
O6 C38 H38 111.4 . . ?
C61 C38 H38 111.4 . . ?
C109 C38 H38 111.4 . . ?
C41 C40 C39 121.8(7) . . ?
C41 C40 C46 120.8(8) . . ?
C39 C40 C46 117.2(8) . . ?
C42 C41 C40 120.5(7) . . ?
C42 C41 H41 119.7 . . ?
C40 C41 H41 119.7 . . ?
C41 C42 C43 120.4(7) . . ?
C41 C42 C47 124.1(8) . . ?
C43 C42 C47 115.4(8) . . ?
C42 C43 C44 122.7(8) . . ?
C42 C43 H43 118.6 . . ?
C44 C43 H43 118.6 . . ?
C43 C44 C39 117.0(8) . . ?
C43 C44 C45 123.5(8) . . ?
C39 C44 C45 119.5(8) . . ?
O1 C46 N7 123.6(7) . . ?
O1 C46 C40 117.9(7) . . ?
N7 C46 C40 118.5(7) . . ?
O19 C45 N8 120.5(9) . . ?
O19 C45 C44 119.8(9) . . ?
N8 C45 C44 119.4(9) . . ?
O3 C47 N9 122.0(7) . . ?
O3 C47 C42 120.9(8) . . ?
N9 C47 C42 117.1(8) . . ?
N7 C48 C52 115.2(7) . . ?
N7 C48 C49 116.6(6) . . ?
C52 C48 C49 101.8(7) . . ?
N7 C48 H48 107.6 . . ?
C52 C48 H48 107.6 . . ?
C49 C48 H48 107.6 . . ?
O4 C49 C50 110.3(6) . . ?
O4 C49 C48 105.6(6) . . ?
C50 C49 C48 105.0(7) . . ?
O4 C49 H49 111.9 . . ?
C50 C49 H49 111.9 . . ?
C48 C49 H49 111.9 . . ?
C51 C50 C49 102.5(7) . . ?
C51 C50 H50A 111.3 . . ?
C49 C50 H50A 111.3 . . ?
C51 C50 H50B 111.3 . . ?
C49 C50 H50B 111.3 . . ?
H50A C50 H50B 109.2 . . ?
O5 C57 O4 127.0(7) . . ?
O5 C57 C20 121.1(9) . . ?
O4 C57 C20 111.9(7) . . ?
C60 C61 C38 98.9(7) . . ?
C60 C61 H61A 112.0 . . ?
C38 C61 H61A 112.0 . . ?
C60 C61 H61B 112.0 . . ?
C38 C61 H61B 112.0 . . ?
H61A C61 H61B 109.7 . . ?
O7 C62 O6 123.6(6) . . ?
O7 C62 C30 120.9(7) . . ?
O6 C62 C30 114.9(7) . . ?
N9 C63 C67 111.9(5) . . ?
N9 C63 C64 117.0(5) . . ?
C67 C63 C64 104.0(5) . . ?
N9 C63 H63 107.8 . . ?
C67 C63 H63 107.8 . . ?
C64 C63 H63 107.8 . . ?
C65 C64 O8 106.9(5) . . ?
C65 C64 C63 105.0(6) . . ?
O8 C64 C63 106.0(4) . . ?
C65 C64 H64 112.8 . . ?
O8 C64 H64 112.8 . . ?
C63 C64 H64 112.8 . . ?
C64 C65 C66 104.3(5) . . ?
C64 C65 H65A 110.9 . . ?
C66 C65 H65A 110.9 . . ?
C64 C65 H65B 110.9 . . ?
C66 C65 H65B 110.9 . . ?
H65A C65 H65B 108.9 . . ?
O9 C72 O8 124.3(7) . . ?
O9 C72 C25 126.3(7) . . ?
O8 C72 C25 109.0(6) . . ?
O10 C73 N10 123.6(7) . . ?
O10 C73 C3 118.2(7) . . ?
N10 C73 C3 118.2(7) . . ?
O12 C74 N11 124.0(7) . . ?
O12 C74 C5 123.4(8) . . ?
N11 C74 C5 112.6(7) . . ?
O11 C75 N12 121.7(9) . . ?
O11 C75 C1 118.9(9) . . ?
N12 C75 C1 118.9(8) . . ?
C80 C76 N11 113.4(5) . . ?
C80 C76 C77 106.0(5) . . ?
N11 C76 C77 115.3(4) . . ?
C80 C76 H76 107.2 . . ?
N11 C76 H76 107.2 . . ?
C77 C76 H76 107.2 . . ?
O17 C77 C78 109.4(4) . . ?
O17 C77 C76 104.3(4) . . ?
C78 C77 C76 100.9(5) . . ?
O17 C77 H77 113.7 . . ?
C78 C77 H77 113.7 . . ?
C76 C77 H77 113.7 . . ?
C79 C78 C77 107.2(5) . . ?
C79 C78 H78A 110.3 . . ?
C77 C78 H78A 110.3 . . ?
C79 C78 H78B 110.3 . . ?
C77 C78 H78B 110.3 . . ?
H78A C78 H78B 108.5 . . ?
N12 C81 C82 118.3(6) . . ?
N12 C81 C85 110.5(6) . . ?
C82 C81 C85 104.8(7) . . ?
N12 C81 H81 107.6 . . ?
C82 C81 H81 107.6 . . ?
C85 C81 H81 107.6 . . ?
C83 C84 C85 111.2(7) . . ?
C83 C84 H84A 109.4 . . ?
C85 C84 H84A 109.4 . . ?
C83 C84 H84B 109.4 . . ?
C85 C84 H84B 109.4 . . ?
H84A C84 H84B 108.0 . . ?
O16 C85 C84 104.9(6) . . ?
O16 C85 C81 102.4(5) . . ?
C84 C85 C81 95.8(6) . . ?
O16 C85 H85 116.9 . . ?
C84 C85 H85 116.9 . . ?
C81 C85 H85 116.9 . . ?
N10 C94 C93 114.5(7) . . ?
N10 C94 C95 118.0(7) . . ?
C93 C94 C95 100.3(8) . . ?
N10 C94 H94 107.8 . . ?
C93 C94 H94 107.8 . . ?
C95 C94 H94 107.8 . . ?
C94 C95 C96 112.0(8) . . ?
C94 C95 O13 109.6(7) . . ?
C96 C95 O13 108.6(6) . . ?
C94 C95 H95 108.8 . . ?
C96 C95 H95 108.8 . . ?
O13 C95 H95 108.8 . . ?
C95 C96 C97 98.0(8) . . ?
C95 C96 H96A 112.2 . . ?
C97 C96 H96A 112.2 . . ?
C95 C96 H96B 112.2 . . ?
C97 C96 H96B 112.2 . . ?
H96A C96 H96B 109.8 . . ?
O15 C104 O16 127.8(8) . . ?
O15 C104 C9 123.8(9) . . ?
O16 C104 C9 108.4(7) . . ?
O13 C101 O14 122.0(8) . . ?
O13 C101 C35 115.7(8) . . ?
O14 C101 C35 121.6(8) . . ?
C93 C97 C107 120.0 . . ?
C93 C97 C96 111.1(7) . . ?
C107 C97 C96 128.8(7) . . ?
C97 C93 C105 120.0 . . ?
C97 C93 C94 111.1(8) . . ?
C105 C93 C94 128.7(8) . . ?
C93 C105 C106 120.0 . . ?
C93 C105 H105 120.0 . . ?
C106 C105 H105 120.0 . . ?
C105 C106 C100 120.0 . . ?
C105 C106 H106 120.0 . . ?
C100 C106 H106 120.0 . . ?
C107 C100 C106 120.0 . . ?
C107 C100 H100 120.0 . . ?
C106 C100 H100 120.0 . . ?
C100 C107 C97 120.0 . . ?
C100 C107 H107 120.0 . . ?
C97 C107 H107 120.0 . . ?
C83 C82 C91 120.0 . . ?
C83 C82 C81 110.4(7) . . ?
C91 C82 C81 129.6(7) . . ?
C103 C83 C82 120.0 . . ?
C103 C83 C84 131.3(8) . . ?
C82 C83 C84 108.7(8) . . ?
C83 C103 C92 120.0 . . ?
C83 C103 H103 120.0 . . ?
C92 C103 H103 120.0 . . ?
C89 C92 C103 120.0 . . ?
C89 C92 H92 120.0 . . ?
C103 C92 H92 120.0 . . ?
C92 C89 C91 120.0 . . ?
C92 C89 H89 120.0 . . ?
C91 C89 H89 120.0 . . ?
C89 C91 C82 120.0 . . ?
C89 C91 H91 120.0 . . ?
C82 C91 H91 120.0 . . ?
C80 C79 C86 120.0 . . ?
C80 C79 C78 109.2(5) . . ?
C86 C79 C78 130.6(5) . . ?
C79 C80 C90 120.0 . . ?
C79 C80 C76 111.5(5) . . ?
C90 C80 C76 128.4(5) . . ?
C88 C90 C80 120.0 . . ?
C88 C90 H90 120.0 . . ?
C80 C90 H90 120.0 . . ?
C87 C88 C90 120.0 . . ?
C87 C88 H88 120.0 . . ?
C90 C88 H88 120.0 . . ?
C88 C87 C86 120.0 . . ?
C88 C87 H87 120.0 . . ?
C86 C87 H87 120.0 . . ?
C87 C86 C79 120.0 . . ?
C87 C86 H86 120.0 . . ?
C79 C86 H86 120.0 . . ?
C52 C51 C56 120.0 . . ?
C52 C51 C50 112.3(7) . . ?
C56 C51 C50 127.7(7) . . ?
C51 C52 C53 120.0 . . ?
C51 C52 C48 110.8(7) . . ?
C53 C52 C48 129.2(7) . . ?
C54 C53 C52 120.0 . . ?
C54 C53 H53 120.0 . . ?
C52 C53 H53 120.0 . . ?
C53 C54 C55 120.0 . . ?
C53 C54 H54 120.0 . . ?
C55 C54 H54 120.0 . . ?
C54 C55 C56 120.0 . . ?
C54 C55 H55 120.0 . . ?
C56 C55 H55 120.0 . . ?
C55 C56 C51 120.0 . . ?
C55 C56 H56 120.0 . . ?
C51 C56 H56 120.0 . . ?
C67 C66 C71 120.0 . . ?
C67 C66 C65 110.3(6) . . ?
C71 C66 C65 129.6(6) . . ?
C68 C67 C66 120.0 . . ?
C68 C67 C63 131.3(5) . . ?
C66 C67 C63 108.3(5) . . ?
C67 C68 C69 120.0 . . ?
C67 C68 H68 120.0 . . ?
C69 C68 H68 120.0 . . ?
C70 C69 C68 120.0 . . ?
C70 C69 H69 120.0 . . ?
C68 C69 H69 120.0 . . ?
C69 C70 C71 120.0 . . ?
C69 C70 H70 120.0 . . ?
C71 C70 H70 120.0 . . ?
C70 C71 C66 120.0 . . ?
C70 C71 H71 120.0 . . ?
C66 C71 H71 120.0 . . ?
C60 C59 C98 120.0 . . ?
C60 C59 C109 110.1(7) . . ?
C98 C59 C109 129.9(7) . . ?
C108 C60 C59 120.0 . . ?
C108 C60 C61 126.7(7) . . ?
C59 C60 C61 113.0(7) . . ?
C60 C108 C102 120.0 . . ?
C60 C108 H108 120.0 . . ?
C102 C108 H108 120.0 . . ?
C108 C102 C99 120.0 . . ?
C108 C102 H102 120.0 . . ?
C99 C102 H102 120.0 . . ?
C98 C99 C102 120.0 . . ?
C98 C99 H99 120.0 . . ?
C102 C99 H99 120.0 . . ?
C99 C98 C59 120.0 . . ?
C99 C98 H98 120.0 . . ?
C59 C98 H98 120.0 . . ?
C13 N1 C17 120.0 . . ?
C13 N1 Cu2 120.8(2) . . ?
C17 N1 Cu2 118.9(2) . . ?
C14 C13 N1 120.0 . . ?
C14 C13 H13 120.0 . . ?
N1 C13 H13 120.0 . . ?
C13 C14 C15 120.0 . . ?
C13 C14 H14 120.0 . . ?
C15 C14 H14 120.0 . . ?
C16 C15 C14 120.0 . . ?
C16 C15 C12 122.7(4) . . ?
C14 C15 C12 116.8(4) . . ?
C17 C16 C15 120.0 . . ?
C17 C16 H16 120.0 . . ?
C15 C16 H16 120.0 . . ?
C16 C17 N1 120.0 . . ?
C16 C17 H17 120.0 . . ?
N1 C17 H17 120.0 . . ?

_refine_diff_density_max         0.224
_refine_diff_density_min         -0.244
_refine_diff_density_rms         0.020

_shelx_res_file                  
;
TITL DW2_a.res in C2
    CuSiF6_L1.res
    created by SHELXL-2019/2 at 19:54:37 on 02-Jun-2022
CELL  0.76000  38.9609  21.9210  23.9870   90.000  116.687   90.000
ZERR    2.000   0.0078   0.0044   0.0048    0.000    0.030    0.000
LATT -7
SYMM -X, Y, -Z
SFAC C H N O Cu Si F
DISP C          0.0038         0.0019          13.03
DISP N          0.0073         0.0039          22.79
DISP O          0.0127         0.0071          38.15
DISP F          0.0203         0.0119          61.00
DISP Si         0.0929         0.0817         371.23
DISP Cu         0.3021         1.4308        6226.97
UNIT 432 336 48 72 6 6 36
ACTA
LIST 4
L.S. 16 0  672
SIZE 0.120 0.060 0.040
TEMP -30.15
BOND $H
FMAP 2
PLAN 30
OMIT -3 54.3
OMIT      2   0   3
OMIT     -8   0   1
OMIT      3  -1   0
OMIT      3   1   0
OMIT      4   0   5
OMIT      2   0   1
OMIT     -4   0   5
OMIT     -6   0   3
OMIT      4   0   4
OMIT     -3   5   2
OMIT    -12   0   5
OMIT     -4  -4   7
OMIT     -3  -5   2
OMIT     -4   4   7
OMIT    -11  -1   1
OMIT    -11   1   1
OMIT     -6   0   5
OMIT     -8   0   9
OMIT     -6   2   7
OMIT      4   2   5
OMIT     -6  -2   7
OMIT     -3   3   2
OMIT     -3  -3   2
OMIT      0   0   7
OMIT     -2   0  10
OMIT     -1   7   3
OMIT      0   2  25
OMIT      1  -3   3
OMIT      7  -1   0
OMIT      7  -3   4
OMIT     -1  -7   3
OMIT     -4   0   4
OMIT     -4   0   3
OMIT      1   3   3
OMIT      7   3   4
DFIX 1.54 0.01 C48 C49 C49 C50 C20 C57 C40 C46
RTAB AA Si2 F4
RTAB AA Si2 F5
RTAB AA Si2 F1B
RTAB AA Si2 F2B
RTAB AA Si2 F3B
RTAB AA Si2 F4B
RTAB AA Cu2 F4
SIMU 0.02
DELU 0.02
ABIN
WGHT    0.042100
FVAR       0.20723   0.51679   0.58393
CU1   5    0.500000    0.490466    0.500000    10.50000    0.11282    0.08131 =
         0.08955    0.00000    0.06008    0.00000
O1    4    0.391952    0.135346    0.763131    11.00000    0.19748    0.16297 =
         0.24116    0.04804    0.12882    0.01954
C1    1    0.694146    0.737615    0.897796    11.00000    0.11345    0.11397 =
         0.16204    0.02506    0.06089   -0.02092
CU2   5    0.502640    0.510842    0.833544    11.00000    0.11109    0.09930 =
         0.08500   -0.01368    0.05464   -0.02983
SI1   6    0.500000    0.523806    1.000000    10.50000    0.10647    0.13095 =
         0.07715    0.00000    0.05137    0.00000
PART 1 31
F1    7    0.542549    0.495102    1.029619    31.00000    0.10199    0.24893 =
         0.08454    0.02855    0.05188    0.06909
F2    7    0.517026    0.593421    1.013341    31.00000    0.16638    0.13377 =
         0.11247   -0.01016    0.07219   -0.01267
PART 2 -31
F1N   7    0.520109    0.453115    1.019926   -31.00000    0.15241    0.14460 =
         0.10532    0.03104    0.08734    0.04154
F2N   7    0.542391    0.561832    1.033129   -31.00000    0.13589    0.22951 =
         0.07689   -0.04675    0.05997   -0.04713
PART 0
F3    7    0.500640    0.523462    0.929649    11.00000    0.13204    0.14490 =
         0.06790   -0.00425    0.05663   -0.02504
SI2   6    0.502785    0.496361    0.667812    11.00000    0.12087    0.09614 =
         0.08097   -0.01166    0.06164   -0.02488
F4    7    0.504461    0.501452    0.739434    11.00000    0.16490    0.09936 =
         0.09248   -0.01608    0.08201   -0.03205
F5    7    0.500620    0.490794    0.597057    11.00000    0.14692    0.11140 =
         0.09153   -0.00917    0.07347   -0.01289
N2    3    0.560684    0.519645    0.879790    11.00000    0.10289    0.11583 =
         0.11480   -0.02431    0.06798   -0.02155
C2    1    0.702486    0.731185    0.848231    11.00000    0.10659    0.10464 =
         0.18721    0.01406    0.07776   -0.00866
AFIX  43
H2    2    0.723963    0.707848    0.853437    11.00000   -1.20000
AFIX   0
O3    4    0.254391    0.318296    0.613918    11.00000    0.12598    0.14401 =
         0.16235   -0.00247    0.07851   -0.01058
C3    1    0.680188    0.758083    0.790539    11.00000    0.11613    0.08885 =
         0.15862    0.00493    0.07250   -0.01224
C4    1    0.649892    0.797350    0.782776    11.00000    0.11334    0.09362 =
         0.15541   -0.00315    0.06539   -0.02533
AFIX  43
H4    2    0.635388    0.817582    0.744795    11.00000   -1.20000
AFIX   0
O4    4    0.488377    0.197305    0.816106    11.00000    0.18749    0.08583 =
         0.18086    0.03016    0.09023    0.00296
N4    3    0.507083    0.418753    0.843859    11.00000    0.12388    0.10728 =
         0.08016   -0.00572    0.05052   -0.02548
O5    4    0.510261    0.208503    0.922027    11.00000    0.26885    0.13144 =
         0.17948    0.04969    0.08519   -0.01198
N5    3    0.444836    0.501763    0.794030    11.00000    0.10712    0.10778 =
         0.08170   -0.01571    0.04840   -0.03543
C5    1    0.642066    0.805225    0.835013    11.00000    0.09633    0.10221 =
         0.14205    0.00120    0.05629   -0.01805
O6    4    0.346834    0.292063    0.397627    11.00000    0.12087    0.13905 =
         0.15851   -0.04695    0.06460   -0.03801
N6    3    0.460172    0.424319    0.468460    11.00000    0.13755    0.08495 =
         0.09854   -0.00993    0.06599   -0.01085
C6    1    0.663947    0.778051    0.893168    11.00000    0.09787    0.12359 =
         0.14101    0.01164    0.04902   -0.02133
AFIX  43
H6    2    0.659120    0.785875    0.927535    11.00000   -1.20000
AFIX   0
O7    4    0.383285    0.243239    0.362129    11.00000    0.21128    0.15064 =
         0.25023   -0.10261    0.13577   -0.07608
N7    3    0.430248    0.150473    0.713165    11.00000    0.14794    0.07684 =
         0.22570    0.01361    0.10945   -0.00164
AFIX  43
H7Q   2    0.433710    0.170984    0.685049    11.00000   -1.20000
AFIX   0
C7    1    0.576456    0.557698    0.930924    11.00000    0.11123    0.14079 =
         0.11175   -0.04421    0.06891   -0.03455
AFIX  43
H7    2    0.559898    0.578178    0.943503    11.00000   -1.20000
AFIX   0
O8    4    0.313232    0.446376    0.747948    11.00000    0.10955    0.13259 =
         0.13618   -0.00367    0.05164   -0.04092
N8    3    0.301111    0.260753    0.453919    11.00000    0.12879    0.11300 =
         0.17723   -0.03670    0.07415   -0.01868
AFIX  43
H8Q   2    0.299859    0.296139    0.469328    11.00000   -1.20000
AFIX   0
C8    1    0.613552    0.566540    0.962751    11.00000    0.11878    0.13541 =
         0.13298   -0.04707    0.07529   -0.04336
AFIX  43
H8    2    0.623174    0.592766    0.997452    11.00000   -1.20000
AFIX   0
O9    4    0.303949    0.480284    0.657828    11.00000    0.10843    0.43853 =
         0.18475    0.14144    0.03553   -0.02622
N9    3    0.298815    0.324494    0.715638    11.00000    0.11164    0.11101 =
         0.15594   -0.00174    0.08044   -0.01595
AFIX  43
H9    2    0.322005    0.316565    0.743971    11.00000   -1.20000
AFIX   0
C9    1    0.638289    0.537234    0.945076    11.00000    0.11534    0.12850 =
         0.12784   -0.01409    0.05435   -0.02754
C10   1    0.623490    0.497599    0.896034    11.00000    0.12416    0.14557 =
         0.16271   -0.03686    0.07849   -0.02089
AFIX  43
H10   2    0.639774    0.474566    0.884802    11.00000   -1.20000
AFIX   0
O10   4    0.685931    0.802450    0.705288    11.00000    0.13402    0.11701 =
         0.17676   -0.00980    0.09751   -0.02070
N10   3    0.707647    0.706732    0.732446    11.00000    0.13113    0.09477 =
         0.23316   -0.01608    0.11405   -0.02748
AFIX  43
H10A  2    0.707838    0.673598    0.752548    11.00000   -1.20000
AFIX   0
C11   1    0.583068    0.491916    0.862428    11.00000    0.12085    0.13063 =
         0.12561   -0.03668    0.07117   -0.03171
AFIX  43
H11   2    0.572499    0.467215    0.826595    11.00000   -1.20000
AFIX   0
O11   4    0.751886    0.695561    0.967788    11.00000    0.11112    0.21891 =
         0.28301    0.08662    0.08884    0.01788
N11   3    0.578169    0.851089    0.771482    11.00000    0.12901    0.10229 =
         0.12365    0.00334    0.07266    0.00431
AFIX  43
H11A  2    0.575754    0.823944    0.743494    11.00000   -1.20000
AFIX   0
O13   4    0.662654    0.670267    0.610289    11.00000    0.17152    0.13275 =
         0.21082   -0.03826    0.12927   -0.07250
O12   4    0.612974    0.882459    0.873312    11.00000    0.16785    0.13251 =
         0.13950   -0.02697    0.05677    0.00142
C12   1    0.499130    0.796646    0.816573    11.00000    0.13324    0.10273 =
         0.16161   -0.00397    0.07966   -0.00444
N12   3    0.707321    0.703409    1.000389    11.00000    0.10926    0.14660 =
         0.13024    0.01765    0.01793   -0.01804
AFIX  43
H12   2    0.683714    0.713350    0.990867    11.00000   -1.20000
AFIX   0
O14   4    0.627091    0.723315    0.527738    11.00000    0.25323    0.18842 =
         0.24369    0.00879    0.13414   -0.10106
O16   4    0.689555    0.587975    1.020797    11.00000    0.10628    0.15883 =
         0.15737   -0.00825    0.04042   -0.03208
O15   4    0.703175    0.520814    0.965831    11.00000    0.11829    0.32340 =
         0.33762   -0.18067    0.07968   -0.00690
O17   4    0.515143    0.818432    0.779724    11.00000    0.13053    0.08454 =
         0.14274   -0.00622    0.08598   -0.00965
C18   1    0.519946    0.394488    0.902158    11.00000    0.16589    0.12459 =
         0.09158   -0.00484    0.06107   -0.02331
AFIX  43
H18   2    0.529291    0.420993    0.936634    11.00000   -1.20000
AFIX   0
O18   4    0.485253    0.826365    0.841959    11.00000    0.26800    0.11423 =
         0.24770    0.00132    0.20435    0.01343
C19   1    0.519801    0.334676    0.912232    11.00000    0.17721    0.11345 =
         0.09476    0.00765    0.06841   -0.00539
AFIX  43
H19   2    0.528719    0.318982    0.952832    11.00000   -1.20000
AFIX   0
O19   4    0.321881    0.164024    0.473953    11.00000    0.24703    0.15300 =
         0.20912   -0.03326    0.11608    0.01761
C109  1    0.285438    0.255687    0.387672    11.00000    0.11633    0.13703 =
         0.19022   -0.04751    0.06542   -0.01419
AFIX  13
H109  2    0.269219    0.218612    0.374641    11.00000   -1.20000
AFIX   0
C20   1    0.506288    0.297190    0.861653    11.00000    0.14498    0.10628 =
         0.12644    0.02245    0.06800   -0.00798
C21   1    0.493262    0.319225    0.799446    11.00000    0.15542    0.09287 =
         0.11423   -0.00182    0.07135   -0.02213
AFIX  43
H21   2    0.484482    0.293481    0.764408    11.00000   -1.20000
AFIX   0
C23   1    0.427349    0.475332    0.824622    11.00000    0.13520    0.16808 =
         0.07729   -0.01129    0.04893   -0.06281
AFIX  43
H23   2    0.442868    0.462104    0.865647    11.00000   -1.20000
AFIX   0
C22   1    0.494771    0.381691    0.795617    11.00000    0.13196    0.10074 =
         0.09981   -0.00280    0.06162   -0.01918
AFIX  43
H22   2    0.486439    0.399084    0.755822    11.00000   -1.20000
AFIX   0
C24   1    0.388816    0.466108    0.800937    11.00000    0.12438    0.15953 =
         0.10377   -0.00197    0.05184   -0.06366
AFIX  43
H24   2    0.378386    0.447500    0.825226    11.00000   -1.20000
AFIX   0
C25   1    0.365839    0.484134    0.741989    11.00000    0.10157    0.12580 =
         0.11965    0.02335    0.05151   -0.01821
C26   1    0.382719    0.508495    0.706976    11.00000    0.10847    0.16200 =
         0.11895    0.03587    0.05667   -0.00970
AFIX  43
H26   2    0.367915    0.517745    0.664512    11.00000   -1.20000
AFIX   0
C27   1    0.421596    0.518776    0.735862    11.00000    0.12942    0.11390 =
         0.11487    0.01920    0.07001   -0.02474
AFIX  43
H27   2    0.432496    0.539105    0.713148    11.00000   -1.20000
AFIX   0
C29   1    0.403991    0.373265    0.464113    11.00000    0.12921    0.10592 =
         0.13634   -0.01726    0.06715   -0.03647
AFIX  43
H29   2    0.384750    0.368964    0.477292    11.00000   -1.20000
AFIX   0
C28   1    0.431846    0.419865    0.487598    11.00000    0.12636    0.10075 =
         0.09663   -0.00285    0.05885   -0.00875
AFIX  43
H28   2    0.431053    0.448068    0.516517    11.00000   -1.20000
AFIX   0
C30   1    0.406506    0.332630    0.418958    11.00000    0.13317    0.08762 =
         0.14576   -0.03511    0.05262   -0.02657
C31   1    0.436350    0.337925    0.403132    11.00000    0.17360    0.12424 =
         0.12193   -0.02745    0.09004   -0.03306
AFIX  43
H31   2    0.439108    0.309301    0.376242    11.00000   -1.20000
AFIX   0
C32   1    0.461602    0.384517    0.426521    11.00000    0.16330    0.10302 =
         0.09438   -0.01976    0.07688   -0.02749
AFIX  43
H32   2    0.480739    0.389360    0.413189    11.00000   -1.20000
AFIX  66
C33   1    0.572949    0.554589    0.585729    11.00000    0.12523    0.09791 =
         0.09486   -0.00036    0.05779   -0.00801
AFIX  43
H33   2    0.574341    0.526159    0.616012    11.00000   -1.20000
AFIX  65
C34   1    0.602764    0.595759    0.599097    11.00000    0.13250    0.10249 =
         0.15015   -0.01413    0.08403   -0.02605
AFIX  43
H34   2    0.624319    0.595171    0.638420    11.00000   -1.20000
AFIX  65
C35   1    0.600706    0.637799    0.554317    11.00000    0.15694    0.10335 =
         0.15156   -0.02399    0.09957   -0.04000
C36   1    0.568833    0.638668    0.496169    11.00000    0.16939    0.10093 =
         0.14487   -0.00399    0.10809   -0.03092
AFIX  43
H36   2    0.567442    0.667098    0.465886    11.00000   -1.20000
AFIX  65
C37   1    0.539018    0.597499    0.482801    11.00000    0.14119    0.09041 =
         0.11371    0.00717    0.06920    0.00892
AFIX  43
H37   2    0.517464    0.598087    0.443477    11.00000   -1.20000
AFIX  65
N3    3    0.541076    0.555459    0.527580    11.00000    0.14410    0.06968 =
         0.10624    0.00109    0.08688    0.00038
AFIX   0
C39   1    0.358951    0.190606    0.607407    11.00000    0.15527    0.09640 =
         0.18398   -0.01645    0.10635   -0.01851
AFIX  43
H39   2    0.374734    0.165686    0.596730    11.00000   -1.20000
AFIX   0
C38   1    0.315602    0.251166    0.361305    11.00000    0.13780    0.14096 =
         0.16685   -0.04558    0.06225   -0.03193
AFIX  13
H38   2    0.324820    0.208786    0.363090    11.00000   -1.20000
AFIX   0
C40   1    0.365447    0.196974    0.669180    11.00000    0.13194    0.09899 =
         0.19872   -0.00713    0.09328   -0.01713
C41   1    0.342051    0.232617    0.685253    11.00000    0.13837    0.10077 =
         0.17528   -0.00298    0.10027   -0.02043
AFIX  43
H41   2    0.346383    0.234351    0.727061    11.00000   -1.20000
AFIX   0
C42   1    0.313195    0.264786    0.641687    11.00000    0.12906    0.09628 =
         0.14969   -0.00316    0.07972   -0.01756
C43   1    0.305993    0.261561    0.581143    11.00000    0.10920    0.09238 =
         0.18453   -0.01099    0.08293   -0.02256
AFIX  43
H43   2    0.286108    0.285587    0.551776    11.00000   -1.20000
AFIX   0
C44   1    0.326971    0.223838    0.560329    11.00000    0.14144    0.09016 =
         0.18128   -0.02253    0.09285   -0.03298
C46   1    0.397611    0.158064    0.718367    11.00000    0.15609    0.09982 =
         0.22705    0.01785    0.10548    0.00018
C45   1    0.317343    0.215609    0.493382    11.00000    0.13298    0.11485 =
         0.18693   -0.02827    0.08607   -0.03479
C47   1    0.286398    0.305411    0.655095    11.00000    0.12704    0.11491 =
         0.15839    0.00049    0.08600   -0.02932
C48   1    0.458592    0.110452    0.751871    11.00000    0.15891    0.08237 =
         0.23414    0.03138    0.10275    0.00828
AFIX  13
H48   2    0.445809    0.071944    0.753537    11.00000   -1.20000
AFIX   0
C49   1    0.483471    0.131704    0.819897    11.00000    0.18636    0.07723 =
         0.23562    0.03857    0.10751    0.01448
AFIX  13
H49   2    0.471311    0.121803    0.847222    11.00000   -1.20000
AFIX   0
C50   1    0.522277    0.098650    0.840790    11.00000    0.19295    0.10456 =
         0.26362    0.03999    0.10884    0.01764
AFIX  23
H50A  2    0.543722    0.124309    0.868711    11.00000   -1.20000
H50B  2    0.522801    0.060112    0.861867    11.00000   -1.20000
AFIX   0

C57   1    0.501928    0.228941    0.871048    11.00000    0.17850    0.10616 =
         0.15057    0.02758    0.06709    0.00319
C61   1    0.295348    0.274186    0.294686    11.00000    0.14036    0.14724 =
         0.17344   -0.04084    0.05696   -0.02369
AFIX  23
H61A  2    0.313255    0.293107    0.281390    11.00000   -1.20000
H61B  2    0.280911    0.241773    0.265372    11.00000   -1.20000
AFIX   0
C62   1    0.378637    0.284105    0.392903    11.00000    0.16381    0.14082 =
         0.17308   -0.05986    0.08426   -0.04953
C63   1    0.271993    0.358460    0.731098    11.00000    0.11136    0.10807 =
         0.14557   -0.01927    0.06388   -0.03585
AFIX  13
H63   2    0.245773    0.343384    0.703869    11.00000   -1.20000
AFIX   0
C64   1    0.271696    0.427595    0.724564    11.00000    0.10330    0.12718 =
         0.16904   -0.00133    0.06815   -0.01864
AFIX  13
H64   2    0.255209    0.441589    0.681435    11.00000   -1.20000
AFIX   0
C65   1    0.258824    0.451175    0.770296    11.00000    0.14350    0.13952 =
         0.18869   -0.01310    0.10099   -0.01486
AFIX  23
H65A  2    0.230998    0.457948    0.750299    11.00000   -1.20000
H65B  2    0.271816    0.489571    0.788853    11.00000   -1.20000
AFIX   0
C72   1    0.324206    0.468778    0.708378    11.00000    0.10915    0.18095 =
         0.14601    0.07146    0.05217   -0.00656
C73   1    0.692526    0.756320    0.740058    11.00000    0.12077    0.10276 =
         0.18815   -0.01383    0.09785   -0.02544
C74   1    0.610106    0.850689    0.830922    11.00000    0.14595    0.10606 =
         0.14315    0.01353    0.06732   -0.01901
C75   1    0.720341    0.712844    0.959135    11.00000    0.11098    0.15227 =
         0.18723    0.04180    0.05837   -0.01654
C76   1    0.549712    0.897860    0.758647    11.00000    0.12295    0.07986 =
         0.13354    0.00551    0.05715    0.00553
AFIX  13
H76   2    0.563535    0.935822    0.778603    11.00000   -1.20000
AFIX   0
C77   1    0.520219    0.885481    0.784027    11.00000    0.12784    0.08282 =
         0.14118   -0.00503    0.07175    0.00959
AFIX  13
H77   2    0.528004    0.901893    0.826460    11.00000   -1.20000
AFIX   0
C78   1    0.484059    0.916238    0.733260    11.00000    0.14007    0.10799 =
         0.18402    0.00825    0.08823    0.01063
AFIX  23
H78A  2    0.461133    0.892209    0.725479    11.00000   -1.20000
H78B  2    0.480912    0.957226    0.746624    11.00000   -1.20000
AFIX   0
C81   1    0.731170    0.676762    1.061777    11.00000    0.10377    0.13931 =
         0.16210   -0.00084    0.01790   -0.02416
AFIX  13
H81   2    0.757783    0.691436    1.075542    11.00000   -1.20000
AFIX   0
C84   1    0.741709    0.590611    1.128736    11.00000    0.12455    0.19387 =
         0.16682    0.02885    0.02942   -0.02364
AFIX  23
H84A  2    0.730378    0.551659    1.131945    11.00000   -1.20000
H84B  2    0.769625    0.587582    1.153602    11.00000   -1.20000
AFIX   0
C85   1    0.731734    0.603136    1.057100    11.00000    0.11202    0.14788 =
         0.15918    0.01293    0.01483   -0.02759
AFIX  13
H85   2    0.749286    0.585283    1.041826    11.00000   -1.20000
AFIX   0
C94   1    0.724431    0.707972    0.689031    11.00000    0.15780    0.11127 =
         0.29528   -0.04345    0.15233   -0.03893
AFIX  13
H94   2    0.740307    0.745297    0.697597    11.00000   -1.20000
AFIX   0
C95   1    0.698123    0.706542    0.621490    11.00000    0.18091    0.12763 =
         0.27278   -0.04123    0.17050   -0.05576
AFIX  13
H95   2    0.690405    0.748830    0.606669    11.00000   -1.20000
AFIX   0
C96   1    0.716520    0.678338    0.584634    11.00000    0.20127    0.15031 =
         0.33910   -0.06948    0.19847   -0.06215
AFIX  23
H96A  2    0.729175    0.708750    0.570213    11.00000   -1.20000
H96B  2    0.698179    0.654666    0.549056    11.00000   -1.20000
AFIX   0
C104  1    0.681902    0.546729    0.978419    11.00000    0.10395    0.17073 =
         0.18657   -0.03834    0.05239   -0.01458
C101  1    0.632128    0.678393    0.562334    11.00000    0.18388    0.11675 =
         0.17598   -0.02354    0.11039   -0.05622
AFIX  66
C97   1    0.745201    0.637856    0.635652    11.00000    0.20272    0.14775 =
         0.41092   -0.07191    0.23260   -0.03734
C93   1    0.749173    0.655239    0.693979    11.00000    0.18148    0.14012 =
         0.39130   -0.01563    0.18980   -0.05265
C105  1    0.775887    0.626139    0.747346    11.00000    0.19445    0.14747 =
         0.42037   -0.02173    0.21757   -0.01418
AFIX  43
H105  2    0.778573    0.637895    0.786790    11.00000   -1.20000
AFIX  65
C106  1    0.798628    0.579657    0.742387    11.00000    0.21919    0.18920 =
         0.50867   -0.05383    0.22629   -0.00006
AFIX  43
H106  2    0.816693    0.559978    0.778477    11.00000   -1.20000
AFIX  65
C100  1    0.794656    0.562273    0.684061    11.00000    0.20654    0.19396 =
         0.49930   -0.07160    0.24261   -0.01346
AFIX  43
H100  2    0.810034    0.530839    0.680707    11.00000   -1.20000
AFIX  65
C107  1    0.767942    0.591372    0.630693    11.00000    0.25231    0.17387 =
         0.44863   -0.07507    0.22148   -0.05996
AFIX  43
H107  2    0.765256    0.579616    0.591249    11.00000   -1.20000
AFIX  66
C82   1    0.720173    0.689592    1.115328    11.00000    0.13224    0.18377 =
         0.14089   -0.02336    0.03350   -0.03295
C83   1    0.727279    0.638513    1.153263    11.00000    0.15119    0.20048 =
         0.13337    0.01885    0.00969   -0.02168
C103  1    0.719188    0.639873    1.204094    11.00000    0.17954    0.22850 =
         0.14834   -0.01120    0.04746   -0.05182
AFIX  43
H103  2    0.723994    0.605330    1.229748    11.00000   -1.20000
AFIX  65
C92   1    0.703992    0.692311    1.216989    11.00000    0.20267    0.27180 =
         0.14903   -0.02410    0.05140   -0.02631
AFIX  43
H92   2    0.698520    0.693230    1.251364    11.00000   -1.20000
AFIX  65
C89   1    0.696885    0.743390    1.179054    11.00000    0.21085    0.28126 =
         0.15009   -0.05248    0.05347   -0.03801
AFIX  43
H89   2    0.686608    0.778851    1.187775    11.00000   -1.20000
AFIX  65
C91   1    0.704975    0.742031    1.128224    11.00000    0.16912    0.23960 =
         0.14510   -0.05735    0.01337   -0.03670
AFIX  43
H91   2    0.700170    0.776574    1.102570    11.00000   -1.20000
AFIX  66
C79   1    0.489178    0.919591    0.678137    11.00000    0.16250    0.16570 =
         0.14591    0.03462    0.07198    0.03260
C80   1    0.527717    0.910351    0.693654    11.00000    0.16140    0.13579 =
         0.15206    0.02139    0.08782    0.03870
C90   1    0.540473    0.916155    0.648304    11.00000    0.19532    0.25608 =
         0.12006    0.01478    0.08732    0.05243
AFIX  43
H90   2    0.566535    0.909907    0.658798    11.00000   -1.20000
AFIX  65
C88   1    0.514690    0.931199    0.587438    11.00000    0.25550    0.32825 =
         0.13224    0.03950    0.10411    0.09503
AFIX  43
H88   2    0.523316    0.935124    0.556770    11.00000   -1.20000
AFIX  65
C87   1    0.476151    0.940438    0.571920    11.00000    0.24847    0.30511 =
         0.13988    0.05770    0.06603    0.11050
AFIX  43
H87   2    0.458715    0.950612    0.530758    11.00000   -1.20000
AFIX  65
C86   1    0.463394    0.934635    0.617269    11.00000    0.21486    0.26290 =
         0.17477    0.06230    0.06877    0.06566
AFIX  43
H86   2    0.437332    0.940883    0.606775    11.00000   -1.20000
AFIX  66
C51   1    0.523619    0.088283    0.782759    11.00000    0.18469    0.09476 =
         0.27776    0.03840    0.12262    0.03124
C52   1    0.487877    0.095392    0.731679    11.00000    0.16429    0.07966 =
         0.25756    0.04289    0.11288    0.01961
C53   1    0.484116    0.088827    0.671558    11.00000    0.18258    0.14321 =
         0.27264    0.02678    0.14084    0.03535
AFIX  43
H53   2    0.459945    0.093635    0.637015    11.00000   -1.20000
AFIX  65
C54   1    0.516096    0.075154    0.662516    11.00000    0.20423    0.19757 =
         0.32603    0.03664    0.15410    0.04284
AFIX  43
H54   2    0.513552    0.070715    0.621858    11.00000   -1.20000
AFIX  65
C55   1    0.551838    0.068045    0.713595    11.00000    0.19518    0.16895 =
         0.34127   -0.02077    0.15955    0.03345
AFIX  43
H55   2    0.573465    0.058799    0.707480    11.00000   -1.20000
AFIX  65
C56   1    0.555600    0.074610    0.773717    11.00000    0.20721    0.13752 =
         0.32377    0.00559    0.14783    0.02815
AFIX  43
H56   2    0.579770    0.069802    0.808260    11.00000   -1.20000
AFIX  66
C66   1    0.269899    0.401626    0.819005    11.00000    0.13320    0.13269 =
         0.19001   -0.02042    0.10069   -0.02050
C67   1    0.279645    0.348575    0.797699    11.00000    0.10410    0.13518 =
         0.15789   -0.00606    0.07312   -0.02325
C68   1    0.290142    0.296614    0.834869    11.00000    0.12941    0.13804 =
         0.18250    0.00481    0.07568   -0.02629
AFIX  43
H68   2    0.296733    0.260738    0.820460    11.00000   -1.20000
AFIX  65
C69   1    0.290891    0.297702    0.893345    11.00000    0.15424    0.18776 =
         0.17402    0.03455    0.07971   -0.03296
AFIX  43
H69   2    0.297990    0.262563    0.918481    11.00000   -1.20000
AFIX  65
C70   1    0.281145    0.350752    0.914652    11.00000    0.16722    0.20612 =
         0.19823   -0.00277    0.10267   -0.03465
AFIX  43
H70   2    0.281652    0.351488    0.954197    11.00000   -1.20000
AFIX  65
C71   1    0.270648    0.402714    0.877483    11.00000    0.17554    0.18706 =
         0.18257   -0.02882    0.10660   -0.01890
AFIX  43
H71   2    0.264057    0.438589    0.891892    11.00000   -1.20000
AFIX  66
C59   1    0.262415    0.306535    0.352380    11.00000    0.12744    0.17767 =
         0.19302   -0.04062    0.07188   -0.01980
C60   1    0.269966    0.319109    0.302158    11.00000    0.15837    0.16362 =
         0.20268   -0.02559    0.04724   -0.00353
C108  1    0.250979    0.366711    0.261732    11.00000    0.23413    0.20278 =
         0.24087   -0.01750    0.08234    0.02003
AFIX  43
H108  2    0.256085    0.375214    0.227769    11.00000   -1.20000
AFIX  65
C102  1    0.224442    0.401741    0.271528    11.00000    0.27782    0.20276 =
         0.26034    0.01740    0.09663    0.04633
AFIX  43
H102  2    0.211602    0.433933    0.244190    11.00000   -1.20000
AFIX  65
C99   1    0.216891    0.389168    0.321750    11.00000    0.25611    0.22332 =
         0.24301    0.01318    0.11057    0.04608
AFIX  43
H99   2    0.198944    0.412857    0.328375    11.00000   -1.20000
AFIX  65
C98   1    0.235877    0.341566    0.362177    11.00000    0.22788    0.20547 =
         0.19505    0.00294    0.08669    0.04985
AFIX  43
H98   2    0.230771    0.333063    0.396140    11.00000   -1.20000
AFIX  66
N1    3    0.497025    0.601532    0.821193    11.00000    0.11614    0.09264 =
         0.09294   -0.01627    0.05755   -0.03952
C13   1    0.480350    0.636271    0.851035    11.00000    0.11828    0.10629 =
         0.13628   -0.00856    0.08436   -0.01750
AFIX  43
H13   2    0.469311    0.616986    0.874103    11.00000   -1.20000
AFIX  65
C14   1    0.479997    0.699525    0.846765    11.00000    0.15381    0.12412 =
         0.14064   -0.00674    0.09668   -0.01645
AFIX  43
H14   2    0.468720    0.723017    0.866946    11.00000   -1.20000
AFIX  65
C15   1    0.496320    0.728042    0.812654    11.00000    0.11810    0.09964 =
         0.10362   -0.00974    0.06358   -0.00809
C16   1    0.512996    0.693304    0.782813    11.00000    0.12328    0.10207 =
         0.10876   -0.01491    0.07144   -0.02140
AFIX  43
H16   2    0.524034    0.712589    0.759745    11.00000   -1.20000
AFIX  65
C17   1    0.513348    0.630049    0.787082    11.00000    0.12460    0.08902 =
         0.11015   -0.01749    0.07460   -0.01741
AFIX  43
H17   2    0.524625    0.606557    0.766901    11.00000   -1.20000
AFIX   0
PART 1 21
F1B   7    0.455555    0.495618    0.635231    21.00000    0.09324    0.18123 =
         0.13008   -0.02079    0.05313   -0.03899
F2B   7    0.551059    0.501005    0.701832    21.00000    0.10850    0.18836 =
         0.10270    0.00689    0.05642   -0.01572
F3B   7    0.501923    0.571091    0.664155    21.00000    0.17626    0.07637 =
         0.11295   -0.01562    0.06703   -0.02575
F4B   7    0.503671    0.422141    0.670428    21.00000    0.19763    0.09960 =
         0.08413   -0.00874    0.08493   -0.00710
PART -2 -21
F1C   7    0.535576    0.439466    0.693204   -21.00000    0.15771    0.15691 =
         0.12125   -0.02263    0.06397    0.02283
F2C   7    0.468236    0.443433    0.651540   -21.00000    0.16824    0.13008 =
         0.12550   -0.03758    0.08644   -0.06947
F3C   7    0.470538    0.549661    0.644398   -21.00000    0.17152    0.11435 =
         0.12539    0.01073    0.10138    0.02444
F4C   7    0.535326    0.547986    0.687858   -21.00000    0.16126    0.15066 =
         0.10059   -0.03486    0.07418   -0.08366
PART 0
HKLF 4


REM  DW2_a.res in C2
REM wR2 = 0.1100, GooF = S = 0.786, Restrained GooF = 0.787 for all data
REM R1 = 0.0412 for 13318 Fo > 4sig(Fo) and 0.1158 for all 32740 data
REM 1312 parameters refined using 1567 restraints

END

WGHT      0.0416      0.0000

REM Highest difference peak  0.224,  deepest hole -0.244,  1-sigma level  0.020
Q1    1   0.5177  0.5112  0.8872  11.00000  0.05    0.22
Q2    1   0.4861  0.4916  0.4472  11.00000  0.05    0.22
Q3    1   0.4890  0.5118  0.7802  11.00000  0.05    0.22
Q4    1   0.5000  0.5254  0.5000  10.50000  0.05    0.15
Q5    1   0.4855  0.4664  0.4888  11.00000  0.05    0.15
Q6    1   0.5100  0.5419  0.8407  11.00000  0.05    0.15
Q7    1   0.5117  0.4769  0.8390  11.00000  0.05    0.14
Q8    1   0.5167  0.4980  0.7182  11.00000  0.05    0.14
Q9    1   0.5202  0.4631  0.6824  11.00000  0.05    0.12
Q10   1   0.4935  0.5323  0.6618  11.00000  0.05    0.11
Q11   1   0.4854  0.5334  0.7275  11.00000  0.05    0.11
Q12   1   0.5260  0.4565  0.6095  11.00000  0.05    0.11
Q13   1   0.4902  0.4934  0.6184  11.00000  0.05    0.10
Q14   1   0.5139  0.5583  0.9339  11.00000  0.05    0.10
Q15   1   0.5288  0.4709  0.7682  11.00000  0.05    0.10
Q16   1   0.4886  0.5217  0.9514  11.00000  0.05    0.09
Q17   1   0.4910  0.6291  0.8373  11.00000  0.05    0.09
Q18   1   0.4744  0.3109  0.7395  11.00000  0.05    0.09
Q19   1   0.5057  0.6219  0.9189  11.00000  0.05    0.09
Q20   1   0.4900  0.4997  0.5506  11.00000  0.05    0.09
Q21   1   0.4908  0.4636  0.6575  11.00000  0.05    0.09
Q22   1   0.7224  0.8178  0.9176  11.00000  0.05    0.09
Q23   1   0.7397  0.6942  0.8519  11.00000  0.05    0.08
Q24   1   0.4778  0.5617  0.8102  11.00000  0.05    0.08
Q25   1   0.4781  0.6072  0.7725  11.00000  0.05    0.08
Q26   1   0.4682  0.1410  0.8798  11.00000  0.05    0.08
Q27   1   0.4772  0.5532  0.8998  11.00000  0.05    0.08
Q28   1   0.3881  0.4549  0.8659  11.00000  0.05    0.08
Q29   1   0.4892  0.4888  0.7232  11.00000  0.05    0.08
Q30   1   0.5519  0.4283  0.9417  11.00000  0.05    0.08
;
_shelx_res_checksum              50888

_shelx_fab_file                  
;
    0    0    2    351.48      0.29
    0    0    3     49.42     -0.14
    0    0    4     21.19      2.46
    0    0    5     -9.77      0.15
    0    0    6     -1.83     -0.12
    0    0    8      1.42      1.07
    0    0    9    -17.71      0.09
    0    0   10    -16.61      2.11
    0    0   11     12.70     -0.13
    0    0   12     -0.32      0.88
    0    0   13     -9.25      1.72
    0    0   14      8.72     -0.33
    0    0   15    -10.81     -4.68
    0    0   16     10.61     -0.06
    0    0   17     -4.41      0.94
    0    0   18     -0.45      3.43
    0    0   19     -6.48      1.33
    0    0   20    -13.95      5.53
    0    0   21     -2.86      3.13
    0    0   22     -3.78      0.38
    0    0   23     12.40      0.40
    0    0   24      2.69      0.10
    0    0   25      0.03     -0.60
    0    0   26     -4.57      0.76
    0    0   27     -3.41      0.47
   -2    0   28     10.88     -2.25
   -2    0   27     10.16     -0.21
   -2    0   26      5.59     -1.81
   -2    0   25     11.32      1.13
   -2    0   24      6.85      0.19
   -2    0   23     -1.75      0.53
   -2    0   22     -8.13      0.60
   -2    0   21     -3.75      0.90
   -2    0   20     -9.98      0.04
   -2    0   19      8.63     -1.88
   -2    0   18      3.12     -1.98
   -2    0   17      4.37     -5.43
   -2    0   16     -1.35     -3.19
   -2    0   15    -10.97     -2.72
   -2    0   14     -6.25      0.03
   -2    0   13    -14.43     -0.16
   -2    0   12      0.93     -0.43
   -2    0   11      0.93      0.93
   -2    0   10     28.61     -9.73
   -2    0    9     -8.86     -2.22
   -2    0    8     -6.04     -3.41
   -2    0    7     57.65     -0.12
   -2    0    6     11.05     -2.10
   -2    0    5     -4.81      1.04
   -2    0    4    -29.42      1.00
   -2    0    3    558.15     -0.68
   -2    0    2    -53.92      1.50
   -2    0    1     36.92    -10.42
    2    0    2    -22.27     -1.60
    2    0    4    -30.44     -3.70
    2    0    5    116.71     -1.35
    2    0    6      9.39     -0.57
    2    0    7    -29.25      0.46
    2    0    8      7.20     -0.49
    2    0    9      4.44     -1.72
    2    0   10     -1.39      6.35
    2    0   11     -5.75      2.14
    2    0   12     -3.69     -1.08
    2    0   13     23.54      0.42
    2    0   14     10.35     -0.95
    2    0   15     -1.23      0.79
    2    0   16      9.51      1.51
    2    0   17     -4.83      1.40
    2    0   18      1.03      2.45
    2    0   19      0.95      0.48
    2    0   20     -1.41      0.41
    2    0   21      4.12     -0.40
    2    0   22     -3.61      0.21
    2    0   23      3.58      0.19
    2    0   24     -7.79     -0.03
    2    0   25    -19.20      0.29
    2    0   26      7.29     -1.03
    2    0   27     -1.40      0.29
   -4    0   29     -3.07     -0.37
   -4    0   28     -8.33      1.12
   -4    0   27     -2.95      0.40
   -4    0   26      3.46      0.44
   -4    0   25      1.00     -0.83
   -4    0   24     -9.12     -0.10
   -4    0   23      0.39      0.07
   -4    0   22     -8.00     -4.78
   -4    0   21      6.32     -0.29
   -4    0   20     13.03    -11.61
   -4    0   19      3.47     -1.08
   -4    0   18     -0.33     -8.45
   -4    0   17      1.37     -1.82
   -4    0   16     -2.94     -2.49
   -4    0   15     -5.22      1.25
   -4    0   14      0.20      1.90
   -4    0   13     -8.39     -4.24
   -4    0   12      9.30     -0.25
   -4    0   11    -17.79     -2.65
   -4    0   10     23.38     -1.04
   -4    0    9     57.88     -0.08
   -4    0    8     46.22     -0.12
   -4    0    7     33.53      2.66
   -4    0    4      8.98    -12.94
   -4    0    3     32.40     -0.87
   -4    0    2    204.94     -1.86
   -4    0    1     85.75      7.43
    4    0    1   -365.97      1.39
    4    0    2     31.33     -0.99
    4    0    3    -41.07     -0.17
    4    0    6    -16.08     -1.09
    4    0    7    -17.95      0.49
    4    0    8     18.40      0.73
    4    0    9     -4.88     -1.32
    4    0   10     12.49      1.70
    4    0   11      5.70     -0.95
    4    0   12    -11.07     -0.73
    4    0   13     10.99     -0.09
    4    0   14     -6.09      0.51
    4    0   15      2.21      2.91
    4    0   16      6.17      0.84
    4    0   17    -11.34      0.53
    4    0   18     -6.02     -1.42
    4    0   19     11.37     -0.31
    4    0   20      1.67     -0.45
    4    0   21     14.32     -6.29
    4    0   22     -8.98     -2.50
    4    0   23     -1.13     -0.38
    4    0   24      5.79     -1.81
    4    0   25     -4.37      0.62
    4    0   26     -1.02     -0.41
   -6    0   29      5.77     -0.18
   -6    0   28      2.40     -0.10
   -6    0   27     -0.11     -0.76
   -6    0   26     -0.27     -0.22
   -6    0   25    -11.73     -2.81
   -6    0   24     -7.58     -2.83
   -6    0   23     -2.17     -3.58
   -6    0   22      2.41      0.16
   -6    0   21      7.15     -2.22
   -6    0   20     -4.27     -1.35
   -6    0   19      5.34     -1.33
   -6    0   18      5.35      1.14
   -6    0   17      1.41      3.32
   -6    0   16      4.07      7.33
   -6    0   15     12.84      0.84
   -6    0   14     11.62      1.56
   -6    0   13     15.10     -0.47
   -6    0   12     22.44      0.14
   -6    0   11     11.14     -1.20
   -6    0   10     51.64      3.65
   -6    0    9     72.35      3.63
   -6    0    8     22.98     -0.62
   -6    0    7      2.20     -2.30
   -6    0    4     71.92     -0.32
   -6    0    2    -79.96     -1.34
   -6    0    1   -223.22      0.29
    6    0    1     65.49     -0.53
    6    0    2     25.07      0.66
    6    0    3    -13.78     -1.62
    6    0    4     43.60      2.68
    6    0    5     -8.31      0.86
    6    0    6      2.85     -0.77
    6    0    7     50.63     -0.05
    6    0    8     28.66      1.15
    6    0    9    -10.16      1.76
    6    0   10      6.20      2.01
    6    0   11     -3.04     -2.15
    6    0   12     -8.32      0.68
    6    0   13     -3.41      0.57
    6    0   14     -3.35      1.98
    6    0   15     -2.25      0.14
    6    0   16      6.76     -0.32
    6    0   17      0.25     -0.51
    6    0   18      1.10     -1.97
    6    0   19    -14.37     -1.18
    6    0   20      1.51     -0.28
    6    0   21      1.91     -0.83
    6    0   22     -0.51     -0.04
    6    0   23     -9.21     -0.34
    6    0   24      0.09     -0.23
    6    0   25      1.96      0.35
    6    0   26     -0.43      0.40
   -8    0   30      0.24      1.37
   -8    0   29     -4.51      0.58
   -8    0   28      1.64      1.36
   -8    0   27     -6.80      0.00
   -8    0   26     -1.67     -0.80
   -8    0   25     -1.71      5.16
   -8    0   24     -1.65      1.19
   -8    0   23      5.69      1.21
   -8    0   22     -3.18     -0.51
   -8    0   21     -1.11      3.56
   -8    0   20     -8.53      2.43
   -8    0   19     -6.92      4.05
   -8    0   18      6.26      0.97
   -8    0   17      9.97      5.21
   -8    0   16     -3.69     -0.41
   -8    0   15      9.80      0.48
   -8    0   14     -1.64     -2.94
   -8    0   13      3.81      0.12
   -8    0   12     15.17      1.83
   -8    0   11      4.49      0.17
   -8    0   10     26.96      0.27
   -8    0    8      1.49     -0.32
   -8    0    7     -8.31     -2.44
   -8    0    6    -40.22     -1.70
   -8    0    4    -10.46      6.41
   -8    0    3      2.29      6.86
    8    0    0     13.80      1.87
    8    0    3    -51.39      1.15
    8    0    4     58.29     -0.50
    8    0    5     32.19     -0.07
    8    0    6      8.06      0.55
    8    0    7     37.04      0.20
    8    0    8     -6.56      0.25
    8    0    9     -2.29      1.39
    8    0   10      0.55     -0.41
    8    0   11     -7.54      1.74
    8    0   12     -2.48      0.83
    8    0   13     -1.31      0.01
    8    0   14     -8.57      0.53
    8    0   15     -3.05     -3.35
    8    0   16    -10.12     -0.68
    8    0   17    -10.60     -1.97
    8    0   18      1.20      0.36
    8    0   19    -12.41      0.43
    8    0   20    -11.98     -0.52
    8    0   21     -7.95      1.75
    8    0   22     -1.12      8.68
    8    0   23      2.58      1.40
    8    0   24      3.00      1.53
    8    0   25     -3.69      2.18
  -10    0   30      0.51      0.56
  -10    0   29     12.58     -2.09
  -10    0   28      5.78      0.97
  -10    0   27     -8.99     -0.36
  -10    0   26      8.75     -0.53
  -10    0   25     -5.67     -0.75
  -10    0   24     -1.09      1.51
  -10    0   23     -5.93      1.41
  -10    0   22      1.74     -0.35
  -10    0   21     -4.55      0.27
  -10    0   20      4.69      1.53
  -10    0   19     -0.49      1.26
  -10    0   18     -0.52      0.00
  -10    0   17     -5.34     -3.41
  -10    0   16      2.56     -0.82
  -10    0   15     -4.99     -3.05
  -10    0   14      0.27      0.35
  -10    0   13      7.48     -1.46
  -10    0   12     19.42     -0.23
  -10    0   11    -13.56     -2.78
  -10    0   10    -16.43     -1.36
  -10    0    9    -49.02     -8.75
  -10    0    8     19.55     -1.78
  -10    0    7    -42.87     -1.12
  -10    0    6    -39.90      0.53
  -10    0    5     48.01      4.35
  -10    0    4    -16.75      0.99
  -10    0    3    -34.46      2.09
  -10    0    2     72.11     -3.57
   10    0    1    -41.39      1.52
   10    0    2     49.92      0.44
   10    0    3    -38.37     -1.25
   10    0    4      2.66     -0.45
   10    0    5    -26.09     -0.46
   10    0    6    -15.09     -0.36
   10    0    7    -19.09      1.17
   10    0    8    -14.63     -1.20
   10    0    9      5.17     -0.26
   10    0   10     -4.90     -3.52
   10    0   11     -2.02     -1.03
   10    0   12      9.32     -0.60
   10    0   13      5.37     -3.89
   10    0   14      5.89     -3.97
   10    0   15      0.68     -1.69
   10    0   16     10.37      0.42
   10    0   17      0.79     -0.85
   10    0   18      2.90      0.32
   10    0   19      4.97      0.90
   10    0   20      8.27      1.46
   10    0   21     -0.80      0.96
   10    0   22     -8.28      1.38
   10    0   23      5.65      2.15
   10    0   24      1.58     -0.61
  -12    0   30     -3.58     -0.38
  -12    0   29     -4.46     -0.33
  -12    0   28      3.23     -0.89
  -12    0   27     -0.08      0.74
  -12    0   26      2.55      0.51
  -12    0   25      9.39     -0.06
  -12    0   24      2.75     -2.78
  -12    0   23     -7.48      2.28
  -12    0   22      0.79     -0.17
  -12    0   21      3.69      0.13
  -12    0   20      1.29     -0.70
  -12    0   19      1.70      1.56
  -12    0   18      3.47     -0.39
  -12    0   17     -3.22     -1.69
  -12    0   16     13.12     -1.06
  -12    0   15      6.08      0.00
  -12    0   14     -0.86      0.44
  -12    0   13     13.73      1.82
  -12    0   12     -0.72     -2.13
  -12    0   11      5.08     -1.82
  -12    0   10     -0.03     -2.48
  -12    0    9    -19.16     -0.06
  -12    0    8    -17.33      1.08
  -12    0    7      0.73      5.38
  -12    0    6    -57.87     -0.65
  -12    0    4     11.62     -1.58
  -12    0    3    -71.46      1.34
  -12    0    2      0.51     -3.20
  -12    0    1     24.07     -2.79
   12    0    0    -40.69     -1.88
   12    0    1    -26.40     -1.23
   12    0    2      3.54     -2.34
   12    0    3      4.36      0.95
   12    0    4    -18.96     -0.84
   12    0    5    -29.94     -0.82
   12    0    6     -5.25     -0.11
   12    0    7    -17.89     -1.36
   12    0    8    -16.40      1.63
   12    0    9      0.15     -0.07
   12    0   10    -10.01     -0.93
   12    0   11     -8.26     -0.69
   12    0   12      5.20     -0.51
   12    0   13      6.98      0.22
   12    0   14      2.06     -1.69
   12    0   15      4.27     -0.37
   12    0   16      2.32      1.35
   12    0   17      0.96      2.17
   12    0   18      4.01      1.46
   12    0   19      0.69      1.70
   12    0   20      8.28      3.05
   12    0   21      1.24      4.64
   12    0   22      5.04     -2.07
   12    0   23      4.54     -0.34
   12    0   24      2.94      0.70
  -14    0   31     -6.60      0.36
  -14    0   30      2.94     -0.57
  -14    0   29     -2.15     -0.29
  -14    0   28     -1.01     -0.37
  -14    0   27      7.60     -3.43
  -14    0   26    -11.31      1.15
  -14    0   25     -2.65     -1.98
  -14    0   24     -0.62     -0.26
  -14    0   23     -5.19     -0.23
  -14    0   22      8.65     -0.51
  -14    0   21      2.90     -0.56
  -14    0   20      6.35     -4.38
  -14    0   19     -1.79     -0.56
  -14    0   18      1.07     -1.57
  -14    0   17      1.99      2.24
  -14    0   16     10.11      0.10
  -14    0   15      5.49      1.21
  -14    0   14     14.65      1.80
  -14    0   13      0.90      0.10
  -14    0   12      0.23      1.01
  -14    0   11     -4.19      1.13
  -14    0   10     46.90      3.09
  -14    0    9     12.43      2.65
  -14    0    8     -8.64      6.04
  -14    0    7     -3.98      1.99
  -14    0    6      1.16     -0.02
  -14    0    5      9.65      0.76
  -14    0    4     40.16    -10.64
  -14    0    3    -12.31      0.41
  -14    0    2    -20.77     -1.94
  -14    0    1    -51.61      3.18
   14    0    0    -17.64     -0.63
   14    0    1     10.35     -0.49
   14    0    2    -23.48     -0.37
   14    0    3      4.51      2.53
   14    0    4    -18.44      0.27
   14    0    5      4.05     -0.19
   14    0    6     16.31     -0.41
   14    0    7     -4.17     -0.33
   14    0    8     -0.67     -0.28
   14    0    9      2.63     -1.81
   14    0   10     -2.08      0.54
   14    0   11      1.39     -2.60
   14    0   12     -0.57      1.67
   14    0   13     -2.13      0.64
   14    0   14     -2.66     11.23
   14    0   15      1.04      1.77
   14    0   16      0.81      4.95
   14    0   17      2.00      1.20
   14    0   18     -4.92      1.22
   14    0   19      3.85      0.12
   14    0   20     -5.03     -1.58
   14    0   21     -2.27     -0.28
   14    0   22      7.43     -2.34
   14    0   23     -3.70     -1.39
  -16    0   31      5.81     -0.11
  -16    0   30     -2.46      0.20
  -16    0   29     -2.04     -0.34
  -16    0   28     -7.46     -1.11
  -16    0   27    -14.16      0.63
  -16    0   26    -12.94      1.33
  -16    0   25      0.65      0.38
  -16    0   24      0.37      1.84
  -16    0   23     -1.76     -2.71
  -16    0   22      1.07      2.38
  -16    0   21     -2.78      1.15
  -16    0   20      3.27      1.39
  -16    0   19      0.64      0.31
  -16    0   18      2.07      1.12
  -16    0   17      0.75      0.49
  -16    0   16      2.85      0.80
  -16    0   15    -14.55      0.99
  -16    0   14     -1.86     -1.18
  -16    0   13     -3.92     -0.22
  -16    0   12      6.46     -0.58
  -16    0   11      1.24      1.31
  -16    0   10     -8.87      4.17
  -16    0    9     -0.66      0.94
  -16    0    8     24.90      0.85
  -16    0    7     25.09     -3.27
  -16    0    6     23.11      0.90
  -16    0    5      1.77     -0.60
  -16    0    4    -10.56      0.43
  -16    0    3     31.05     -3.01
  -16    0    2      5.55      1.15
  -16    0    1    -27.72      2.85
   16    0    0     19.36      2.20
   16    0    1     -3.75      0.61
   16    0    2     -7.11      0.53
   16    0    3     36.19     -0.50
   16    0    4     15.95     -1.33
   16    0    5     20.31     -0.02
   16    0    6     19.80     -0.26
   16    0    7      5.86      0.32
   16    0    8      0.01     -1.12
   16    0    9     -0.59     -1.30
   16    0   10      3.89      2.37
   16    0   11     -7.40      2.80
   16    0   12      3.22     -0.30
   16    0   13      1.56      3.41
   16    0   14      7.01      0.37
   16    0   15      2.38      1.24
   16    0   16      9.94      1.20
   16    0   17     -8.28     -1.39
   16    0   18      4.15      0.43
   16    0   19     -8.82     -5.92
   16    0   20     -0.28     -0.73
   16    0   21      2.37     -6.75
   16    0   22      2.18     -0.85
  -18    0   32     -1.27     -0.04
  -18    0   31     -0.28     -0.19
  -18    0   30     -4.75     -0.17
  -18    0   29      2.70      0.25
  -18    0   28      0.60      0.99
  -18    0   27      0.48      3.26
  -18    0   26      5.10     -0.40
  -18    0   25     -4.26      3.68
  -18    0   24      1.51      1.90
  -18    0   23      1.56      0.20
  -18    0   22      3.37     -0.07
  -18    0   21     -1.38      1.03
  -18    0   20      3.93      1.87
  -18    0   19     -0.26      0.88
  -18    0   18      3.22      1.53
  -18    0   17     -4.04     -0.73
  -18    0   16      0.56      0.40
  -18    0   15     -8.15     -0.80
  -18    0   14     -5.71      0.02
  -18    0   13    -16.64     -0.98
  -18    0   12      2.68      0.53
  -18    0   11    -16.68      1.45
  -18    0   10    -15.60      0.84
  -18    0    9    -12.11     -0.99
  -18    0    8    -25.61     -0.58
  -18    0    7     -3.31     -2.19
  -18    0    6      9.74     -1.15
  -18    0    5    -10.15     -2.82
  -18    0    4    -35.84      2.74
  -18    0    3     -6.63     -0.58
  -18    0    2     -6.51      0.15
  -18    0    1     -1.05     -0.17
   18    0    0     30.54      0.54
   18    0    1    -13.50      3.06
   18    0    2    -13.90      0.26
   18    0    3      4.90      0.55
   18    0    4      9.91     -1.13
   18    0    5      6.44      1.05
   18    0    6      1.34     -0.67
   18    0    7      3.25      2.10
   18    0    8     10.05      0.07
   18    0    9      2.10      1.12
   18    0   10      5.75      2.51
   18    0   11     -0.82      2.98
   18    0   12     -0.03      4.82
   18    0   13      3.13      1.72
   18    0   14     -0.47     -1.30
   18    0   15      7.60      1.20
   18    0   16      8.45     -5.51
   18    0   17     -2.99     -3.55
   18    0   18      5.86     -2.82
   18    0   19      3.11     -1.17
   18    0   20     -4.91     -0.16
   18    0   21      0.23     -0.31
  -20    0   32      6.78     -0.01
  -20    0   31     -8.80     -0.87
  -20    0   30      0.07      0.85
  -20    0   29     -4.44      0.57
  -20    0   28     -3.41      7.50
  -20    0   27      4.20      3.09
  -20    0   26      8.28      1.66
  -20    0   25      0.18     -0.96
  -20    0   24      1.95     -0.46
  -20    0   23      1.52      0.26
  -20    0   22      2.29     -1.61
  -20    0   21      3.91      1.29
  -20    0   20     -5.01     -0.48
  -20    0   19     -1.77      0.62
  -20    0   18      1.12     -0.59
  -20    0   17     -3.36      0.48
  -20    0   16     -5.00     -2.38
  -20    0   15     10.40      0.18
  -20    0   14      3.40     -0.45
  -20    0   13      2.32      2.30
  -20    0   12      2.04     -1.13
  -20    0   11    -13.30      0.47
  -20    0   10     -5.13     -0.98
  -20    0    9     20.64     -0.10
  -20    0    8      4.38      0.81
  -20    0    7    -37.99      3.09
  -20    0    6    -13.44     -0.15
  -20    0    5    -11.32      3.34
  -20    0    4      3.13     -0.27
  -20    0    3     10.63      1.64
  -20    0    2    -11.28      0.66
  -20    0    1    -13.07     -0.33
   20    0    0    -16.73      0.51
   20    0    1     -2.59     -1.91
   20    0    2      7.24      1.49
   20    0    3    -15.13     -0.40
   20    0    4     -8.69      2.76
   20    0    5     -5.63      3.04
   20    0    6    -10.80      0.56
   20    0    7     -2.08      1.89
   20    0    8     -2.13      2.23
   20    0    9     -3.87      3.45
   20    0   10     -3.08      0.02
   20    0   11      8.98      0.46
   20    0   12      6.34     -0.55
   20    0   13      4.82     -6.19
   20    0   14      3.63     -0.56
   20    0   15     -8.35     -1.70
   20    0   16     -0.88     -0.65
   20    0   17     -3.81     -0.53
   20    0   18     -1.28     -0.57
   20    0   19      6.35      2.67
   20    0   20      1.22      0.05
   20    0   21    -12.33      5.31
  -22    0   32      0.60     -0.24
  -22    0   31     -0.89      0.69
  -22    0   30     -0.45      0.90
  -22    0   29     -4.49     -0.01
  -22    0   28      4.89     -1.40
  -22    0   27      6.13     -2.55
  -22    0   26     -3.59     -2.42
  -22    0   25     -1.56     -2.64
  -22    0   24      2.98      0.51
  -22    0   23      4.53      0.66
  -22    0   22     -0.22     -0.10
  -22    0   21      4.20     -0.31
  -22    0   20      0.36     -0.52
  -22    0   19     -0.59     -1.83
  -22    0   18      1.60     -0.83
  -22    0   17      2.12      0.09
  -22    0   16      2.44      0.04
  -22    0   15      8.07      0.60
  -22    0   14      9.40      0.96
  -22    0   13     -6.12      0.39
  -22    0   12     21.71      0.49
  -22    0   11     18.06     -0.07
  -22    0   10     -4.12      0.24
  -22    0    9      1.29     -0.02
  -22    0    8     14.61      0.06
  -22    0    7    -12.99     -0.12
  -22    0    6     14.36     -0.38
  -22    0    5      5.82      2.63
  -22    0    4      0.56     -0.40
  -22    0    3      5.65      3.72
  -22    0    2     17.16      0.28
  -22    0    1      8.72      1.07
   22    0    0    -13.82     -0.47
   22    0    1     11.23      1.11
   22    0    2      6.47     -1.64
   22    0    3     -9.52      1.52
   22    0    4     -0.21     -1.36
   22    0    5     -4.44      0.27
   22    0    6     -4.10      0.31
   22    0    7     -3.59      0.18
   22    0    8      0.34      0.32
   22    0    9     -6.61     -0.74
   22    0   10     -4.81     -1.35
   22    0   11     -2.66     -1.82
   22    0   12     -9.38     -0.22
   22    0   13     -1.87     -4.71
   22    0   14     -1.09      3.11
   22    0   15     -2.02     -9.39
   22    0   16      0.97      1.93
   22    0   17      3.06      0.07
   22    0   18     -1.84      0.19
   22    0   19     -0.30     -0.06
   22    0   20     13.33     -2.49
  -24    0   33     -1.52      0.73
  -24    0   32      1.60     -0.44
  -24    0   31      2.75      0.41
  -24    0   30     -1.01      1.08
  -24    0   29      1.43     -0.97
  -24    0   28     -4.44     -1.30
  -24    0   27     -9.18     -2.29
  -24    0   26      0.02      0.89
  -24    0   25      1.59     -0.23
  -24    0   24     -3.44      0.51
  -24    0   23     -1.58     -1.17
  -24    0   22     -1.23     -1.05
  -24    0   21     -2.05      0.32
  -24    0   20      0.51      0.04
  -24    0   19      4.26     -0.39
  -24    0   18      0.49      0.85
  -24    0   17     -1.25     -1.19
  -24    0   16     -5.72      1.13
  -24    0   15     -2.26     -0.27
  -24    0   14     -1.42      0.09
  -24    0   13    -14.99     -0.87
  -24    0   12      5.74     -0.55
  -24    0   11      4.64     -0.12
  -24    0   10    -10.14      0.35
  -24    0    9     -4.80     -1.07
  -24    0    8    -12.72     -0.54
  -24    0    7      6.60     -1.78
  -24    0    6     12.52     -0.64
  -24    0    5     15.02      0.20
  -24    0    4     -1.05     -1.17
  -24    0    3    -17.45      2.19
  -24    0    2      1.72     -0.40
  -24    0    1     11.05      0.69
   24    0    0      4.61      0.77
   24    0    1      8.05     -1.43
   24    0    2      6.72     -0.57
   24    0    3      2.12     -0.18
   24    0    4      5.21     -0.63
   24    0    5      3.39     -0.56
   24    0    6      3.37     -2.34
   24    0    7     -1.06      1.07
   24    0    8     -2.92     -5.66
   24    0    9     -0.77     -1.09
   24    0   10      3.35     -4.44
   24    0   11      4.57      0.60
   24    0   12     -0.51     -4.83
   24    0   13      1.03      6.03
   24    0   14     -1.12      1.64
   24    0   15      1.86      0.77
   24    0   16      4.04      0.72
   24    0   17      2.73      2.35
   24    0   18     -1.37     -0.79
   24    0   19     -4.12      4.13
  -26    0   32      3.17      0.33
  -26    0   31     -9.78      0.23
  -26    0   30      7.64     -0.48
  -26    0   29     13.95     -0.80
  -26    0   28     -7.89     -0.43
  -26    0   27     -8.85      0.81
  -26    0   26     -0.72      0.30
  -26    0   25    -11.61      3.98
  -26    0   24      2.09     -0.83
  -26    0   23     -3.47      3.61
  -26    0   22      2.13     -0.30
  -26    0   21     -0.37      3.09
  -26    0   20      4.13      1.28
  -26    0   19      1.76      0.86
  -26    0   18      1.44      0.81
  -26    0   17     -2.29      2.09
  -26    0   16     -4.55     -0.36
  -26    0   15     -3.31      1.28
  -26    0   14      0.14     -1.05
  -26    0   13      0.37      1.99
  -26    0   12     -6.92      0.66
  -26    0   11     -4.61     -0.13
  -26    0   10    -14.49     -1.44
  -26    0    9     -6.07      0.13
  -26    0    8     -0.57     -1.21
  -26    0    7      5.50      1.33
  -26    0    6     -4.91      1.54
  -26    0    5    -13.99     -0.71
  -26    0    4      2.88      0.42
  -26    0    3     -5.85     -0.35
  -26    0    2     -4.75     -0.43
  -26    0    1      5.12      0.96
   26    0    0     -5.47      0.87
   26    0    1     -4.55     -0.18
   26    0    2     -3.55     -0.13
   26    0    3      3.23      1.72
   26    0    4      3.32      0.07
   26    0    5     -1.15      0.92
   26    0    6     -3.93     -0.95
   26    0    7      6.18     -1.23
   26    0    8      0.10     -3.09
   26    0    9     -3.79      0.84
   26    0   10     -1.01      1.87
   26    0   11     -2.08      0.75
   26    0   12      2.29     -1.33
   26    0   13      6.23     -3.84
   26    0   14     -2.40     -0.95
   26    0   15      0.77      0.88
   26    0   16      9.76      1.50
   26    0   17     -4.08     -1.62
   26    0   18      5.91     -0.88
  -28    0   32      1.31     -0.68
  -28    0   31     -5.39     -1.05
  -28    0   30     -4.92      0.46
  -28    0   29     -1.14     -0.07
  -28    0   28     -1.26      5.10
  -28    0   27      0.44     -0.32
  -28    0   26      0.53      3.28
  -28    0   25     -0.21     -4.33
  -28    0   24      2.78      1.07
  -28    0   23      4.08     -0.86
  -28    0   22     -5.73      1.78
  -28    0   21      2.17     -0.95
  -28    0   20     -4.54     -0.33
  -28    0   19     -0.58      0.85
  -28    0   18     -0.17     -0.93
  -28    0   17      0.15     -0.26
  -28    0   16     -1.55     -0.01
  -28    0   15      0.98     -1.17
  -28    0   14      4.42      0.43
  -28    0   13     -5.34     -1.09
  -28    0   12     -6.72      0.17
  -28    0   11     -3.43      0.75
  -28    0   10      6.21      0.22
  -28    0    9     -2.15      1.37
  -28    0    8      2.43      0.17
  -28    0    7      4.95     -0.24
  -28    0    6     -6.68      0.94
  -28    0    5     -4.70     -0.93
  -28    0    4      8.20      0.23
  -28    0    3      2.56     -1.20
  -28    0    2      0.67      0.39
  -28    0    1     -3.06     -0.70
   28    0    0     -2.28     -0.10
   28    0    1     -6.32     -1.52
   28    0    2      0.52      1.05
   28    0    3     -1.90     -0.67
   28    0    4     -1.51     -0.16
   28    0    5      0.62     -0.88
   28    0    6     -0.92     -1.22
   28    0    7      1.87      0.01
   28    0    8     -2.32     -0.14
   28    0    9      6.37      3.69
   28    0   10      1.04      0.14
   28    0   11     -7.29     -1.08
   28    0   12     -2.43      7.16
   28    0   13      6.35     -0.63
   28    0   14     -6.47      0.89
   28    0   15     -5.50      1.70
   28    0   16     -2.29     -0.08
   28    0   17     -2.99      0.61
  -30    0   32     -5.70      0.49
  -30    0   31      9.61      0.98
  -30    0   30      1.45     -0.11
  -30    0   29     -5.48      3.46
  -30    0   28     23.78     -0.47
  -30    0   27      7.22      0.08
  -30    0   26      4.38      0.43
  -30    0   25      4.89      0.19
  -30    0   24      2.85     -0.05
  -30    0   23      6.59      0.03
  -30    0   22      2.27     -0.28
  -30    0   21      4.47     -0.61
  -30    0   20     -1.01     -1.26
  -30    0   19     -2.23     -0.85
  -30    0   18      1.73     -0.02
  -30    0   17     -3.56     -1.78
  -30    0   16      6.19     -0.70
  -30    0   15      2.09      0.62
  -30    0   14      3.70     -0.07
  -30    0   13      5.16      0.04
  -30    0   12      0.76      1.54
  -30    0   11     -1.15      0.01
  -30    0   10      9.12      0.95
  -30    0    9      5.66      0.54
  -30    0    8     -6.39      0.64
  -30    0    7      3.39     -3.08
  -30    0    6     -5.19     -2.10
  -30    0    5      4.27     -0.10
  -30    0    4      7.98      0.51
  -30    0    3      5.45     -1.02
  -30    0    2      1.77      3.05
  -30    0    1      0.21     -0.61
   30    0    0      0.05      0.44
   30    0    1      0.83     -0.41
   30    0    2      4.22     -0.76
   30    0    3      0.27      0.23
   30    0    4      3.69     -0.55
   30    0    5     -1.90     -0.54
   30    0    6      2.28     -0.82
   30    0    7     -0.82     -0.91
   30    0    8     -9.14      0.36
   30    0    9      1.40     -3.23
   30    0   10      1.13     -3.00
   30    0   11     -1.79     -6.51
   30    0   12     -1.58      0.11
   30    0   13     -0.29     -0.89
   30    0   16     -0.08     -0.40
  -32    0   31      2.09      4.89
  -32    0   30      5.55      1.21
  -32    0   29     -0.05      2.82
  -32    0   28     -2.57      0.63
  -32    0   27      1.39     -0.57
  -32    0   26      3.52      0.52
  -32    0   25     -0.37      0.44
  -32    0   24     -2.92      1.37
  -32    0   23     -2.98     -0.28
  -32    0   22      5.22     -0.86
  -32    0   21     -0.38      0.47
  -32    0   20      1.06      0.54
  -32    0   19     -1.30      0.10
  -32    0   18      0.32      0.23
  -32    0   17     -3.07      0.41
  -32    0   16      5.45      0.18
  -32    0   15     -2.51     -0.13
  -32    0   14     -2.61      0.22
  -32    0   13      3.23      0.10
  -32    0   12      3.07      0.23
  -32    0   11      2.78      0.53
  -32    0   10      2.47     -0.75
  -32    0    9     -3.30      0.33
  -32    0    8     -3.73      0.90
  -32    0    7     -5.17     -1.37
  -32    0    6      3.06     -0.93
  -32    0    5      5.74      0.32
  -32    0    4     -4.46     -1.51
  -32    0    3     -0.20     -1.09
  -32    0    2      0.43     -1.43
  -32    0    1      2.00      0.56
   32    0    0      3.55     -0.22
   32    0    1      7.91      1.90
   32    0    2     -5.81     -0.09
   32    0    3      2.14      0.64
   32    0    4      1.15      0.40
   32    0    5     -2.24     -0.55
   32    0    6      3.21      2.16
   32    0    7      3.90      1.74
   32    0    8      0.62      1.76
   32    0    9     -2.33     -1.26
   32    0   10     -0.13      0.59
   32    0   11     -0.10      1.61
   32    0   12     -2.24     -0.94
   32    0   13    -10.06     -1.67
   32    0   14      3.49     -3.26
   32    0   15     -4.71     -0.91
  -34    0   31      0.54      0.05
  -34    0   30      2.92     -0.11
  -34    0   29      6.68     -1.67
  -34    0   28     -1.94     -0.04
  -34    0   27      0.93      1.64
  -34    0   26      3.25     -0.66
  -34    0   25      6.98     -2.48
  -34    0   24      0.83     -0.21
  -34    0   23     -1.78     -0.29
  -34    0   22     -3.62      0.19
  -34    0   21     -3.36      0.36
  -34    0   20      0.36      0.03
  -34    0   19     -0.72      0.54
  -34    0   18      1.43      0.57
  -34    0   17     -0.73      0.67
  -34    0   16     -0.68     -0.02
  -34    0   15     -1.10     -0.29
  -34    0   14     -0.61     -0.20
  -34    0   13      0.95      0.53
  -34    0   12     -1.08     -1.67
  -34    0   11     -7.37     -0.38
  -34    0   10     -3.19      0.59
  -34    0    9      0.93     -0.54
  -34    0    8      6.97      0.74
  -34    0    7      2.15      0.06
  -34    0    6      0.98     -0.30
  -34    0    5     -1.92      0.61
  -34    0    4     -5.13      1.08
  -34    0    3     -2.13      0.08
  -34    0    2     -7.04      0.27
  -34    0    1      0.78     -0.60
   34    0    0     -1.04     -2.99
   34    0    1      1.50      0.51
   34    0    2     -5.81      0.11
   34    0    3      0.44      1.09
   34    0    4     -1.49      0.56
   34    0    5      0.28      0.38
   34    0    6      0.26      1.52
   34    0    7      2.22     -0.13
   34    0    8      3.13     -1.86
   34    0    9      4.04     -2.63
   34    0   10      2.07     -0.45
   34    0   11      2.52     -1.44
   34    0   12      3.23     -0.20
   34    0   13     -2.07      0.06
  -36    0   30     -1.74     -0.55
  -36    0   29      7.94     -0.01
  -36    0   28      3.31     -0.27
  -36    0   27      2.02     -0.13
  -36    0   26     -2.87     -1.24
  -36    0   25     -1.36     -0.61
  -36    0   24     -3.22     -0.94
  -36    0   23      3.81      0.18
  -36    0   22      0.11     -0.49
  -36    0   21     -2.87      0.52
  -36    0   20      0.21      0.01
  -36    0   19      0.10      0.29
  -36    0   18     -1.67     -0.34
  -36    0   17      1.21      0.05
  -36    0   16      1.24     -0.33
  -36    0   15      3.55     -0.34
  -36    0   14      0.43      0.00
  -36    0   13      4.76     -0.31
  -36    0   12     -2.15     -0.21
  -36    0   11      1.73      0.62
  -36    0    8      7.50      0.29
  -36    0    7      4.12      1.12
  -36    0    6     -1.53      0.62
  -36    0    5     -0.97      0.08
  -36    0    4      0.92      0.37
  -36    0    3      1.07      1.36
  -36    0    2      0.17      0.58
  -36    0    1      5.49      1.56
   36    0    0     -2.37      0.30
   36    0    1      0.05     -0.80
   36    0    2      2.02     -0.43
   36    0    3     -1.67     -0.21
   36    0    4      3.65     -0.56
   36    0    5     -2.21     -0.45
   36    0    6      2.18     -1.45
   36    0    7      0.95     -1.04
   36    0    8      3.90     -0.78
   36    0    9     -0.44      0.41
   36    0   10      0.97      0.73
   36    0   11     -3.84     -1.39
  -38    0   31     -4.47     -1.36
  -38    0   30     -0.70     -0.04
  -38    0   29     -1.09     -0.28
  -38    0   28     -3.61     -2.48
  -38    0   27     -0.08     -2.02
  -38    0   26      0.00     -0.36
  -38    0   25     -2.04      0.30
  -38    0   24     -3.17      0.65
  -38    0   23     -1.81      0.18
  -38    0   22     -1.06     -1.38
  -38    0   21     -1.97      0.36
  -38    0   20      2.41      0.15
  -38    0   19     -0.64     -0.15
  -38    0   18     -2.11     -1.18
  -38    0   17     -1.91     -0.71
  -38    0   16      0.96     -0.15
  -38    0   14      0.69     -0.21
  -38    0    6     -2.92      0.01
  -38    0    5     -4.09     -0.50
  -38    0    4      1.27      0.18
  -38    0    3     -5.67     -0.24
  -38    0    2     -2.05      0.05
  -38    0    1      0.07      0.04
   38    0    0     -1.24      0.55
   38    0    1     -1.70      0.45
   38    0    2      2.70     -0.01
   38    0    3     -2.79     -0.29
   38    0    4      0.56      0.47
   38    0    5     -2.02      1.44
   38    0    6     -6.54     -0.73
   38    0    7      1.79     -1.62
   38    0    8     -3.56     -0.23
   38    0    9     -0.77     -0.13
  -40    0   28     -3.68     -0.40
  -40    0   27     -1.02     -0.29
  -40    0   26      4.29      3.31
  -40    0   25      1.73      0.41
  -40    0   24      0.07      0.33
  -40    0   23     -2.26      1.54
  -40    0   22     -0.97      0.56
  -40    0   21     -1.55      0.11
  -40    0   20     -2.19     -0.13
  -40    0   19      0.69     -0.28
  -40    0   18     -0.68      0.46
  -40    0   17      3.57      0.72
  -40    0    6      0.05      0.43
  -40    0    5     -2.53     -1.60
  -40    0    4      0.90     -0.06
  -40    0    3      2.25     -0.11
  -40    0    2     -3.00     -0.84
  -40    0    1     -3.66     -1.29
   40    0    0     -1.69      0.53
   40    0    1     -1.07      2.71
   40    0    2      0.49     -0.25
   40    0    3     -3.31     -0.60
   40    0    4     -2.27      0.25
   40    0    5      1.10     -2.11
   40    0    6      1.91      0.40
  -42    0   29      2.02      0.17
  -42    0   28      1.24      0.94
  -42    0   27      6.42      0.71
  -42    0   26     -2.58      0.20
  -42    0   25      3.45     -0.10
  -42    0   24      2.09     -0.57
  -42    0   23      1.67     -0.33
  -42    0   22      0.94     -0.60
  -42    0   21     -0.87     -0.26
  -42    0   20     -2.11     -0.12
  -42    0   19     -1.37      0.19
  -42    0    5     -1.74      0.16
  -42    0    4     -1.33     -0.81
  -42    0    3     -1.26     -0.14
  -42    0    2      2.96     -0.39
  -42    0    1      0.87     -0.98
   42    0    0      0.56     -0.15
   42    0    1     -1.00     -0.34
   42    0    2      3.12     -1.67
   42    0    4      0.55      0.22
  -44    0   27      3.28      0.94
  -44    0   26     -1.72     -2.42
  -44    0   25     -0.90     -0.19
  -44    0   24     -2.76     -0.05
  -44    0   21      1.90     -0.39
  -44    0    4      4.16     -0.91
  -44    0    1      1.63      2.72
   44    0    0     -2.60     -0.15
   44    0    1     -0.40     -2.56
   44    0    2     -3.51      0.27
   44    0    3     -3.64      0.44
   44    0    4     -1.19      0.55
  -46    0   24     -3.06     -0.33
  -46    0    2      5.30     -0.41
  -46    0    1      0.18     -0.40
   46    0    0     -1.60      0.54
   45    1    1     -0.14      1.13
   45    1    0      5.42     -1.89
  -45    1    1     -2.39      3.18
  -45    1    2      4.44     -4.11
  -45    1   26      1.44     -0.18
   43    1    2      0.74     -0.15
   43    1    1      3.86     -0.41
   43    1    0     -1.43      0.19
  -43    1    1      3.14     -0.94
  -43    1    2     -3.30      1.47
  -43    1    3      1.95      0.83
  -43    1   21      2.03     -0.41
  -43    1   22     -0.82      1.75
  -43    1   23     -1.21     -2.24
  -43    1   24     -0.57     -0.03
  -43    1   25     -0.57     -0.83
  -43    1   26     -0.05     -0.43
  -43    1   27     -2.56     -1.79
   41    1    6     -2.71      0.64
   41    1    4     -2.14     -1.84
   41    1    3     -1.28     -1.40
   41    1    2      2.15      0.36
   41    1    1      1.11     -4.13
   41    1    0     -2.10     -0.42
  -41    1    1      1.26      0.67
  -41    1    2     -1.80     -4.13
  -41    1    3      1.04      0.61
  -41    1    4     -0.18      0.12
  -41    1   19      1.30      2.38
  -41    1   20      3.07     -0.10
  -41    1   21     -1.40      0.65
  -41    1   22      1.43      0.72
  -41    1   23      1.80      0.04
  -41    1   24      0.83     -0.88
  -41    1   25     -1.21      0.26
  -41    1   26      1.80      0.41
  -41    1   27     -0.73      2.82
  -41    1   28     -1.81     -0.96
  -41    1   29     -1.44      0.30
   39    1    8     -6.68     -3.81
   39    1    7      1.00      2.53
   39    1    6     -0.89      3.37
   39    1    5      0.31      0.29
   39    1    4     -1.51      0.35
   39    1    3     -0.53     -0.76
   39    1    2      0.42      1.64
   39    1    1      1.42     -1.49
   39    1    0     -0.29      0.05
  -39    1    1      1.03      1.27
  -39    1    2      2.23     -0.25
  -39    1    3      0.05     -1.20
  -39    1    4     -0.61     -3.52
  -39    1    5      2.84     -2.59
  -39    1   17     -1.00      0.60
  -39    1   18      1.07     -2.38
  -39    1   19      0.12      1.99
  -39    1   20      1.86      1.65
  -39    1   21      0.42      1.34
  -39    1   22     -1.33     -2.22
  -39    1   23      3.34      4.38
  -39    1   24      2.08      1.81
  -39    1   25     -0.54      2.47
  -39    1   26     -3.41      3.66
  -39    1   27      1.84      3.38
  -39    1   28     -1.50      4.81
  -39    1   29      2.55      5.22
   37    1   10     -0.47     -0.58
   37    1    9     -0.32      1.07
   37    1    8      0.63     -0.18
   37    1    7     -2.51      1.38
   37    1    6     -0.69      3.91
   37    1    5      0.61     -0.98
   37    1    4      0.51     -0.04
   37    1    3      1.58      2.35
   37    1    2     -0.95      0.54
   37    1    1     -3.21      1.22
   37    1    0      0.79      1.46
  -37    1    1     -1.82      1.82
  -37    1    2      0.74      1.53
  -37    1    3      0.76      2.10
  -37    1    4     -0.04      1.06
  -37    1    5      1.90      1.76
  -37    1   16      0.61     -3.55
  -37    1   17     -4.67      0.19
  -37    1   18     -0.61      0.66
  -37    1   19      1.30     -2.97
  -37    1   20     -1.24      2.22
  -37    1   21      3.37      2.04
  -37    1   22      2.10     -1.54
  -37    1   23     -1.98      5.05
  -37    1   24     -0.19     -4.16
  -37    1   25      0.24     -0.16
  -37    1   26     -0.72      1.80
  -37    1   27     -2.75     -2.94
  -37    1   28      3.01      0.48
  -37    1   29      0.29      1.46
  -37    1   30      1.11     -2.86
  -37    1   31     -1.92      4.10
   35    1   12      0.28      1.88
   35    1   11     -2.39     -2.99
   35    1   10     -6.42     -0.09
   35    1    9     -3.93      0.98
   35    1    8      0.81      4.23
   35    1    7      0.29      1.92
   35    1    6     -1.11     -2.47
   35    1    5      0.77     -1.74
   35    1    4      0.87      0.81
   35    1    3      0.10     -1.54
   35    1    2     -1.06      2.58
   35    1    1     -3.16     -2.89
   35    1    0     -1.04      4.77
  -35    1    1     -2.00     -2.37
  -35    1    2     -0.67     -1.38
  -35    1    3     -2.44     -2.30
  -35    1    4     -1.25     -3.76
  -35    1    5     -1.72      0.97
  -35    1    6     -2.71      0.25
  -35    1   14     -5.00     -2.17
  -35    1   15     -3.81      1.32
  -35    1   16     -2.18     -1.38
  -35    1   17     -0.68      2.21
  -35    1   18      0.44      1.18
  -35    1   19      1.50      2.42
  -35    1   20     -3.08      1.70
  -35    1   21     -0.47     -1.72
  -35    1   22      1.12     -0.74
  -35    1   23      0.94      1.85
  -35    1   24     -2.81     -7.36
  -35    1   25      2.65      0.28
  -35    1   26      1.09      1.61
  -35    1   27     -3.20     -0.64
  -35    1   28      1.20      5.32
  -35    1   29     -2.32     -3.28
  -35    1   30     -2.47     -1.24
   33    1   15      4.58     -2.12
   33    1   14     -3.92     -4.06
   33    1   13      2.52     -0.59
   33    1   12      3.27     -2.29
   33    1   11      0.59      0.41
   33    1   10      3.13     -3.90
   33    1    9     -1.19      0.83
   33    1    8      1.57     -2.35
   33    1    7     -1.62     -0.43
   33    1    6      0.13     -4.62
   33    1    5     -1.60      3.23
   33    1    4     -0.33      0.96
   33    1    3     -2.21      4.31
   33    1    2     -0.25      1.62
   33    1    1      0.95      4.02
   33    1    0      1.49      0.04
  -33    1    1      0.78     -4.49
  -33    1    2      1.51      0.87
  -33    1    3      1.37      6.65
  -33    1    4     -1.73     -3.57
  -33    1    5      3.25     -2.61
  -33    1    6     -0.10      1.17
  -33    1   12      1.33      0.38
  -33    1   13     -2.52     -0.93
  -33    1   14      0.75      2.71
  -33    1   15      1.50      0.78
  -33    1   16      1.81      2.44
  -33    1   17      1.08      4.14
  -33    1   18     -0.53     -4.63
  -33    1   19      0.35     -0.38
  -33    1   20      2.87     -4.05
  -33    1   21      1.30     -1.56
  -33    1   22     -5.30     -0.79
  -33    1   23     -0.74      3.87
  -33    1   24     -1.13      4.87
  -33    1   25     -4.95      4.19
  -33    1   26      4.94      1.63
  -33    1   27     -3.41      2.21
  -33    1   28     -3.61     -0.35
  -33    1   29      0.03      6.26
  -33    1   30     -0.99      1.38
  -33    1   31      2.67     -2.67
  -33    1   33     -0.79     -2.15
  -33    1   34      4.25     -5.44
   31    1   15      4.20      1.63
   31    1   10      3.62      1.64
   31    1    9      1.10      4.23
   31    1    8     -3.94      3.61
   31    1    7     -0.60     -1.61
   31    1    6     -0.63     -2.51
   31    1    5     -1.05      0.52
   31    1    4     -0.24      1.49
   31    1    3     -2.29     -2.01
   31    1    2      1.48     -0.76
   31    1    1     -1.31      5.28
   31    1    0      1.14     -2.83
  -31    1    1      1.08     -0.04
  -31    1    2     -1.98      6.65
  -31    1    3     -0.27      7.96
  -31    1    4      3.23      3.13
  -31    1    5      6.77     -0.45
  -31    1    6      0.22      1.17
  -31    1   11      5.96     -7.46
  -31    1   12      0.09     -2.77
  -31    1   13      1.86      4.99
  -31    1   14      1.68      3.34
  -31    1   15      1.43     -4.24
  -31    1   16      1.63      0.62
  -31    1   17      3.78     -1.50
  -31    1   18     -0.23     -4.63
  -31    1   19     -4.41      0.50
  -31    1   20     -2.23     -1.88
  -31    1   21      0.18      1.65
  -31    1   22     -4.74     -6.68
  -31    1   23      4.85     -3.07
  -31    1   24      1.75      0.64
  -31    1   25     -4.58      1.28
  -31    1   26     -2.34      3.41
  -31    1   27     -3.57     -2.62
  -31    1   28     -1.82     -0.67
  -31    1   29     -5.74     -1.05
  -31    1   30     -5.38     -1.75
  -31    1   31      2.56     -3.10
   29    1   17      3.45     -0.17
   29    1   16     -4.96     -2.01
   29    1   15     -0.53     -0.57
   29    1   14      4.68      2.33
   29    1   13      2.10     -0.09
   29    1   12     -0.21      0.14
   29    1   11     -2.12      4.21
   29    1   10      5.14     -5.94
   29    1    9      1.79     -2.49
   29    1    8     -5.30     -2.43
   29    1    7      0.52      0.36
   29    1    6     -2.93      5.25
   29    1    5     -4.33     -3.80
   29    1    4      4.56      2.22
   29    1    3     -1.48     -1.34
   29    1    2      0.00     -6.75
   29    1    1     -1.12     -0.77
   29    1    0      0.10      2.45
  -29    1    1     -4.99      6.73
  -29    1    2     -2.22      3.99
  -29    1    3      3.70      0.81
  -29    1    4      3.80     -1.68
  -29    1    5     -3.30     -3.30
  -29    1    6     -0.01      7.56
  -29    1    9     12.03    -11.67
  -29    1   10      8.68      1.77
  -29    1   11      3.49     -0.99
  -29    1   12      0.13     -2.94
  -29    1   13     -0.30     -3.14
  -29    1   14      3.80      0.49
  -29    1   15      4.17     -4.83
  -29    1   16     -4.04      0.62
  -29    1   17      1.44      4.17
  -29    1   18     -0.47      2.38
  -29    1   19     -3.89     -0.10
  -29    1   20     -3.66      6.98
  -29    1   21     -1.23      2.17
  -29    1   22      3.89     -2.37
  -29    1   23      0.75     -0.27
  -29    1   24      0.81      2.19
  -29    1   25      2.52     -4.06
  -29    1   26    -10.38     -4.11
  -29    1   27      3.77      2.05
  -29    1   28     -0.67     -6.05
  -29    1   29     -3.30     -1.39
  -29    1   30     -2.73      0.71
  -29    1   31     -6.89     -0.18
  -29    1   32      2.94     -4.64
  -29    1   33      2.08      0.99
   27    1   18      0.18     -0.34
   27    1   17      6.77     -5.29
   27    1   16     -2.14      0.38
   27    1   15     -0.39     -2.77
   27    1   14     -5.74      8.10
   27    1   13     -1.89      2.24
   27    1   12      4.37     -2.22
   27    1   11      1.06      8.53
   27    1   10     -0.76     -1.25
   27    1    9     -2.38     -2.04
   27    1    8      3.78     -7.28
   27    1    7      0.60     -2.29
   27    1    6     -1.47      5.13
   27    1    5     -2.76     -2.66
   27    1    4     -0.90     -1.19
   27    1    3      0.48      1.53
   27    1    2     -2.56     -2.81
   27    1    1      1.97     -3.81
   27    1    0      2.34      2.43
  -27    1    1     -0.44     -3.87
  -27    1    2      5.26    -14.37
  -27    1    3     -0.78     -9.59
  -27    1    4     -2.71     -0.84
  -27    1    5     -5.24     -4.37
  -27    1    6     -4.09     -2.56
  -27    1    7      1.24     -2.12
  -27    1    8      8.51     -8.25
  -27    1    9     -6.30    -10.66
  -27    1   10     -0.66      1.10
  -27    1   11     -1.56      9.49
  -27    1   12     -0.63     -3.37
  -27    1   13     -3.63     -5.44
  -27    1   14     -1.58      0.71
  -27    1   15     -2.08     -5.00
  -27    1   16     -6.34      2.53
  -27    1   17     -4.24      4.76
  -27    1   18     -1.19      3.66
  -27    1   19      3.82     -0.28
  -27    1   20      1.76     -0.85
  -27    1   21      0.81     -0.71
  -27    1   22      2.86     -3.48
  -27    1   23     -2.64      0.10
  -27    1   24     -2.29      1.11
  -27    1   25      8.54     -4.90
  -27    1   26      8.68     -0.39
  -27    1   27      8.36     -2.14
  -27    1   28      0.78     -7.91
  -27    1   29      2.96     -1.89
  -27    1   30     -0.57      1.44
  -27    1   31     -0.23     -1.90
  -27    1   32     -0.29     -0.72
  -27    1   33      1.91      1.77
   25    1   19     -3.37      6.13
   25    1   18     -1.35     -8.35
   25    1   17    -10.89      1.83
   25    1   16      4.05     -1.56
   25    1   15     -7.66      4.41
   25    1   14     -0.57      8.40
   25    1   13     -6.99     -3.98
   25    1   12      4.09     -1.58
   25    1   11     -2.13      0.15
   25    1   10     -3.57     -1.41
   25    1    9     -8.19      4.37
   25    1    8      1.47      5.12
   25    1    7     -0.27      3.97
   25    1    6      0.02      4.53
   25    1    5      4.24      3.39
   25    1    4     -6.67     -0.25
   25    1    3     -0.34     -0.08
   25    1    2      0.00      6.27
   25    1    1      3.44      2.92
   25    1    0     -0.89     -1.75
  -25    1    1      3.86    -11.99
  -25    1    2      4.00    -19.04
  -25    1    3     -3.85      1.82
  -25    1    4     -2.85     -6.25
  -25    1    5      4.39     10.74
  -25    1    6      0.96     -9.93
  -25    1    7      6.21    -10.85
  -25    1    8      5.70     17.16
  -25    1    9      2.52      5.90
  -25    1   10    -10.11      3.63
  -25    1   11      1.54      4.08
  -25    1   12     -5.13     -8.02
  -25    1   13     -3.40     -4.12
  -25    1   14     -1.51     -2.20
  -25    1   15     -4.39     -0.19
  -25    1   16      3.78      3.19
  -25    1   17     -1.03     -4.89
  -25    1   18      2.09     -3.29
  -25    1   19      2.47      1.18
  -25    1   20      0.81     -9.30
  -25    1   21      0.99      0.04
  -25    1   22     -5.54     -0.90
  -25    1   23      1.24     -0.80
  -25    1   24     -3.98     -8.94
  -25    1   25     -2.56      2.72
  -25    1   26      5.71      1.66
  -25    1   27     -7.42      3.75
  -25    1   28     -7.52     -1.19
  -25    1   29     -0.58      4.69
  -25    1   30      3.36     -2.61
  -25    1   31      1.75     -4.06
  -25    1   32      0.79      3.50
  -25    1   33     -6.67     -1.54
   23    1   20     -2.12     -1.38
   23    1   19     13.56      0.35
   23    1   18     -4.55      1.66
   23    1   17      1.78     11.44
   23    1   16     -3.26     -1.22
   23    1   15      2.58      4.00
   23    1   14     -1.40     -1.61
   23    1   13      3.43     -6.72
   23    1   12     -2.04      1.94
   23    1   11     -5.16      1.10
   23    1   10      1.89     -2.65
   23    1    9      5.14      4.39
   23    1    8     -1.72      4.58
   23    1    7     -1.62      1.59
   23    1    6      2.05     -0.86
   23    1    5     -5.43     -0.81
   23    1    4      4.80      7.64
   23    1    3     -0.03      1.65
   23    1    2     -0.31      7.19
   23    1    1      0.05      0.84
   23    1    0     -2.39      4.27
  -23    1    1      5.37     -1.17
  -23    1    2     -4.86     24.87
  -23    1    3     -3.96     12.19
  -23    1    4      9.68      0.01
  -23    1    5      6.84     11.64
  -23    1    6     -4.73     -9.51
  -23    1    7      4.46      1.53
  -23    1    8    -10.65     24.41
  -23    1    9     -5.94      8.18
  -23    1   10      2.79     -8.58
  -23    1   11      3.48      3.23
  -23    1   12      0.78     -9.03
  -23    1   13      0.03     -1.67
  -23    1   14     -3.65      1.90
  -23    1   15      1.29     -1.75
  -23    1   16      3.01      2.48
  -23    1   17      3.08     -9.51
  -23    1   18      3.05     -1.19
  -23    1   19     -1.10     -0.25
  -23    1   20     -1.78     -3.85
  -23    1   21      0.98     -1.85
  -23    1   22     -1.92      5.09
  -23    1   23     -0.61     -4.62
  -23    1   24      1.49      3.48
  -23    1   25     -2.89     -1.23
  -23    1   26     -4.59     -8.99
  -23    1   27      1.42      4.10
  -23    1   28     -0.28     -0.58
  -23    1   29      0.69     -3.61
  -23    1   30     -7.71     -0.12
  -23    1   31     -2.15      3.11
  -23    1   32     -5.15      0.37
   21    1   20     -3.98     -4.60
   21    1   19     -4.87     -0.53
   21    1   18     -0.02      6.80
   21    1   17     -1.93      5.72
   21    1   16      0.50     -2.03
   21    1   15     -2.81     -6.07
   21    1   14     -1.05     -4.72
   21    1   13      3.06    -10.29
   21    1   12     -4.56     -1.32
   21    1   11     -1.35     -4.73
   21    1   10     -3.86     -0.88
   21    1    9      3.49     -1.26
   21    1    8      1.59      0.77
   21    1    7      3.25     -5.15
   21    1    6     -0.84    -11.08
   21    1    5     -0.27     -6.31
   21    1    4     -2.86      0.28
   21    1    3     -4.21     -9.21
   21    1    2      2.07    -15.67
   21    1    1     -6.18      2.64
   21    1    0     -3.40     -4.64
  -21    1    1     -0.70      9.78
  -21    1    2     -2.49     26.06
  -21    1    3     -1.21    -13.56
  -21    1    4      2.27    -10.87
  -21    1    5      1.81      3.96
  -21    1    6      0.33    -16.22
  -21    1    7     -8.59     -7.01
  -21    1    8      0.21     -7.02
  -21    1    9      9.52    -16.91
  -21    1   10     -4.00    -17.28
  -21    1   11     -0.68     -7.53
  -21    1   12      2.16     -4.49
  -21    1   13      4.07     15.64
  -21    1   14     -2.50     -4.30
  -21    1   15      3.71      7.38
  -21    1   16     -3.64      5.61
  -21    1   17      1.16     -2.33
  -21    1   18      1.36      1.94
  -21    1   19      2.25      7.41
  -21    1   20      1.34     -1.35
  -21    1   21     -2.80      6.45
  -21    1   22      0.43      5.11
  -21    1   23     -0.40      0.79
  -21    1   24      1.02     12.38
  -21    1   25      2.70      0.46
  -21    1   26     -4.62     -2.37
  -21    1   27     -7.31      8.10
  -21    1   28     -1.00     -3.68
  -21    1   29     -1.54     -3.02
  -21    1   30      2.21      0.11
  -21    1   31      2.14     -2.67
   19    1   21     -3.11      2.42
   19    1   20     -1.44     -6.19
   19    1   19     -7.37      4.13
   19    1   18     -3.41     -6.90
   19    1   17     -3.58     -5.84
   19    1   16     -1.02     -2.43
   19    1   15     -3.03      3.22
   19    1   14     -3.98      3.02
   19    1   13    -11.78      1.37
   19    1   12     -1.92      2.49
   19    1   11     -2.64     -3.21
   19    1   10      2.18     -0.92
   19    1    9     -4.19     -5.12
   19    1    8     -2.28      1.74
   19    1    7     -0.34     -4.42
   19    1    6     -5.21     -1.22
   19    1    5     -4.55     -8.34
   19    1    4     -4.55     -2.44
   19    1    3     -6.61    -15.33
   19    1    2      6.51    -11.48
   19    1    1     -0.80     -0.36
   19    1    0      4.67     -5.67
  -19    1    1     -1.78     -6.39
  -19    1    2     20.32      1.37
  -19    1    3     11.82    -30.43
  -19    1    4    -19.44      1.27
  -19    1    5    -10.01     -3.93
  -19    1    6      6.61      6.43
  -19    1    7     -8.45     -9.02
  -19    1    8     -3.21    -28.39
  -19    1    9     16.35    -14.40
  -19    1   10      2.37      4.83
  -19    1   11      1.12    -27.17
  -19    1   12     -0.21      9.96
  -19    1   13     -3.43      7.42
  -19    1   14     -3.94    -10.31
  -19    1   15     -3.81     -7.31
  -19    1   16     -2.46     10.44
  -19    1   17     -2.69     -7.70
  -19    1   18     -2.25     -1.33
  -19    1   19      0.18     -2.49
  -19    1   20      0.93     -0.78
  -19    1   21      4.53      6.10
  -19    1   22     -3.13      5.83
  -19    1   23     -1.87     -2.40
  -19    1   24     -2.42      2.02
  -19    1   25      1.51     -3.56
  -19    1   26      3.09      1.28
  -19    1   27      6.50     -4.77
  -19    1   28     -1.54     -6.83
  -19    1   29     -1.96      3.44
  -19    1   30     -0.33     -2.18
  -19    1   31      2.83     -3.47
  -19    1   32      2.74      0.12
   17    1   22     -5.45     -1.28
   17    1   21     -1.54      2.93
   17    1   20     -1.93      0.51
   17    1   19      8.06     -0.02
   17    1   18      0.16     -1.85
   17    1   17      1.29     -6.37
   17    1   16     -1.87      2.03
   17    1   15      6.12     -1.15
   17    1   14      4.06     -1.68
   17    1   13     -5.50      1.97
   17    1   12      1.12      4.57
   17    1   11      2.13      3.20
   17    1   10      3.79      3.92
   17    1    9      4.75     -1.37
   17    1    8      5.93      2.19
   17    1    7      0.09      5.33
   17    1    6     -0.48      5.50
   17    1    5      6.96      3.20
   17    1    4     -3.03      4.29
   17    1    3      3.27      8.92
   17    1    2     -1.34     -2.72
   17    1    1     -0.98     17.21
   17    1    0      6.80    -16.58
  -17    1    1    -15.02    -18.58
  -17    1    2     10.56    -17.92
  -17    1    3      9.42      6.63
  -17    1    4      4.03     35.76
  -17    1    5     -1.70    -12.28
  -17    1    6    -19.56     16.88
  -17    1    7     17.63      1.92
  -17    1    8      6.05    -33.23
  -17    1    9    -13.79     18.75
  -17    1   10     -5.90      4.12
  -17    1   11     -3.24    -19.14
  -17    1   12      3.31     -4.38
  -17    1   13     -1.48      7.15
  -17    1   14    -11.16    -11.20
  -17    1   15     -3.77     -4.94
  -17    1   16      2.45     -1.13
  -17    1   17      0.62     -1.66
  -17    1   18      2.20      1.57
  -17    1   19     -7.30     -0.12
  -17    1   20     -6.72     -2.74
  -17    1   21     -1.28      1.27
  -17    1   22      1.18     -4.68
  -17    1   23      2.27      0.04
  -17    1   24     -1.27     -7.47
  -17    1   25     -2.43      4.68
  -17    1   26     -2.59      2.57
  -17    1   27      2.39     -3.60
  -17    1   28      7.44     -1.47
  -17    1   29      5.58      3.48
  -17    1   30      5.01     -3.03
  -17    1   31     -4.50     -2.56
   15    1   23      3.49      1.62
   15    1   22      2.39     -2.71
   15    1   21      5.55      4.60
   15    1   20     -4.83     -1.34
   15    1   19      0.08      3.51
   15    1   18     -1.18      2.63
   15    1   17     -0.01      5.05
   15    1   16     -4.18      5.98
   15    1   15     -7.53     -7.35
   15    1   14     -4.50      4.66
   15    1   13      0.63     -2.98
   15    1   12     -1.32      4.56
   15    1   11      5.81     -5.16
   15    1   10      5.38     -1.58
   15    1    9     -1.60      3.44
   15    1    8      6.23     -0.41
   15    1    7     -2.62      1.73
   15    1    6      7.36      6.88
   15    1    5      0.19      9.01
   15    1    4     16.24     12.47
   15    1    3     -1.26     13.97
   15    1    2      2.18      6.12
   15    1    1      3.54     -9.72
   15    1    0     14.77      7.00
  -15    1    1     27.58     10.76
  -15    1    2    -26.58    -35.83
  -15    1    3    -48.26     21.76
  -15    1    4     32.58     -2.48
  -15    1    5     12.98     -0.95
  -15    1    6     -5.12     54.96
  -15    1    7     -7.40     42.86
  -15    1    8     -3.22     -9.25
  -15    1    9     12.19     28.60
  -15    1   10      2.97     38.73
  -15    1   11     -8.94      4.81
  -15    1   12    -13.06      3.81
  -15    1   13      2.04     16.63
  -15    1   14      5.88      8.39
  -15    1   15      9.90     10.66
  -15    1   16     -3.20     -4.49
  -15    1   17      9.96      4.35
  -15    1   18     -3.26      9.70
  -15    1   19      5.44      3.64
  -15    1   20     -4.67      0.54
  -15    1   21     -1.52     -4.55
  -15    1   22     -4.85     -1.50
  -15    1   23      4.17     -1.32
  -15    1   24      0.04      0.45
  -15    1   25      5.24     -1.86
  -15    1   26      4.09     -1.81
  -15    1   27      4.14      3.44
  -15    1   28      1.17      2.85
  -15    1   29      4.42      1.14
  -15    1   30     -4.13      2.61
  -15    1   31     -0.93      0.11
   13    1   23     -3.30      3.53
   13    1   22      2.19     -5.11
   13    1   21     -3.58     -7.47
   13    1   20      2.56     -2.69
   13    1   19     -7.78     -0.63
   13    1   18      3.70     -0.22
   13    1   17     -0.18      0.45
   13    1   16      7.38     -4.66
   13    1   15      0.34      2.24
   13    1   14     -3.16     -3.76
   13    1   13      6.01      1.30
   13    1   12      2.71      1.07
   13    1   11     -3.21    -10.33
   13    1   10     -2.00     -5.34
   13    1    9      5.82     -9.47
   13    1    8     -6.68     -7.15
   13    1    7      4.16    -25.21
   13    1    6      0.15      0.96
   13    1    5     -6.79     -6.97
   13    1    4     -4.08    -21.40
   13    1    3      8.05    -10.87
   13    1    2    -13.88     11.86
   13    1    1     -7.39    -21.51
   13    1    0    -43.56     -8.99
  -13    1    1     -2.39     31.58
  -13    1    2     21.84      6.41
  -13    1    3     14.05     21.04
  -13    1    4    -18.52    -19.50
  -13    1    5    -19.23    -80.79
  -13    1    6     73.99     38.55
  -13    1    7     14.91     32.54
  -13    1    8     -4.06    -14.30
  -13    1    9     11.96      0.05
  -13    1   10     -7.60     23.88
  -13    1   11     26.41     31.24
  -13    1   12    -19.02     28.99
  -13    1   13     -2.42      5.53
  -13    1   14      6.88     13.29
  -13    1   15      9.75     -1.88
  -13    1   16     -1.05      1.15
  -13    1   17     -0.40      6.55
  -13    1   18     -4.61      1.78
  -13    1   19     -1.62      9.60
  -13    1   20      6.50      1.75
  -13    1   21      1.20      6.79
  -13    1   22     -3.08      3.48
  -13    1   23     -7.51      2.76
  -13    1   24      2.69      4.10
  -13    1   25     -8.08     -3.15
  -13    1   26      0.93     -0.08
  -13    1   27     -4.22      1.33
  -13    1   28     -0.29     -3.32
  -13    1   29     -1.62     -5.84
  -13    1   30      2.18      4.50
  -13    1   31      4.81      1.10
   11    1   24     -3.26     -2.63
   11    1   23     -3.21      0.88
   11    1   22     -7.77     -2.10
   11    1   21      1.48     -6.75
   11    1   20     -3.59      2.69
   11    1   19     10.31     -5.75
   11    1   18     -5.84     -1.12
   11    1   17      1.00     -9.07
   11    1   16     -6.09      1.79
   11    1   15     -0.40      3.45
   11    1   14     -3.00     -1.52
   11    1   13     -0.71     -4.79
   11    1   12      0.85     -0.97
   11    1   11      1.83     -6.46
   11    1   10      2.12     -0.35
   11    1    9      2.48     -4.81
   11    1    8     -0.96     -1.35
   11    1    7     -8.89     -6.65
   11    1    6     -1.95      0.64
   11    1    5    -15.91      1.97
   11    1    4      4.45    -51.97
   11    1    3    -25.62     -0.01
   11    1    2     23.90     -1.47
   11    1    1     -0.77      1.04
   11    1    0      3.09    -22.10
  -11    1    2    -56.29    -71.17
  -11    1    4    -12.18     24.39
  -11    1    5    -17.88    -38.97
  -11    1    6    -18.27    -94.89
  -11    1    7     -8.03    -24.24
  -11    1    8     38.67      3.08
  -11    1    9    -24.03     20.65
  -11    1   10    -15.74    -14.58
  -11    1   11     -4.73     30.63
  -11    1   12      8.92    -10.07
  -11    1   13      5.14     -1.76
  -11    1   14     -8.69     -6.08
  -11    1   15     -5.75      1.62
  -11    1   16     -6.05     -0.16
  -11    1   17     -3.30      3.39
  -11    1   18     -1.69     -9.19
  -11    1   19      3.36     -0.99
  -11    1   20     -5.33      0.21
  -11    1   21      1.24     -3.94
  -11    1   22     -7.70      0.44
  -11    1   23     -3.89     -1.47
  -11    1   24     -3.87      9.42
  -11    1   25      6.61     -5.43
  -11    1   26      1.14      6.57
  -11    1   27      6.66      2.79
  -11    1   28      2.98     -7.40
  -11    1   29     -5.34     -3.86
  -11    1   30     -5.14      2.57
    9    1   25     -2.97     -1.28
    9    1   24     -2.93      0.50
    9    1   23      2.65      2.58
    9    1   22      1.18     -3.66
    9    1   21     -1.20      8.41
    9    1   20      7.15      2.75
    9    1   19      0.14     -2.68
    9    1   18      5.50     -4.22
    9    1   17     -0.87     -1.29
    9    1   16     -1.20     -5.29
    9    1   15     -4.34      5.39
    9    1   14     -0.14     -4.47
    9    1   13     -5.13      4.23
    9    1   12      0.85      0.27
    9    1   11     -5.95      4.21
    9    1   10      0.24      1.21
    9    1    9     -0.13      5.06
    9    1    8     -2.61     15.94
    9    1    7     -2.11      5.98
    9    1    6    -12.79     -7.99
    9    1    5     24.54      5.76
    9    1    4    -13.52      6.86
    9    1    3     12.00     22.61
    9    1    2    -53.39     10.22
    9    1    0     99.66     62.57
   -9    1    1     87.52     68.69
   -9    1    2     38.74    -30.72
   -9    1    3   -113.22     16.21
   -9    1    5     66.81     96.17
   -9    1    6    -53.39    -25.77
   -9    1    7     11.19    -15.76
   -9    1    8     -9.16     59.15
   -9    1    9     -0.18     -9.09
   -9    1   10     10.94     -2.20
   -9    1   11    -22.04     13.92
   -9    1   12     12.36    -21.91
   -9    1   13     -2.60    -18.30
   -9    1   14      1.45     11.19
   -9    1   15     -3.65      0.95
   -9    1   16      3.76      1.20
   -9    1   17     -2.15     -2.58
   -9    1   18      3.23     -7.16
   -9    1   19      3.88     -2.20
   -9    1   20      0.07     -0.29
   -9    1   21     -0.26     -6.57
   -9    1   22      4.96     -3.90
   -9    1   23      6.26      2.96
   -9    1   24      7.69      1.25
   -9    1   25      2.65     -8.14
   -9    1   26     -2.36     -6.71
   -9    1   27     -2.64      1.59
   -9    1   28     -9.04      0.91
   -9    1   29      2.29      2.92
   -9    1   30     -0.17      0.07
    7    1   25     -5.64      1.68
    7    1   24      0.01      2.14
    7    1   23     -2.36     10.81
    7    1   22      6.94      2.85
    7    1   21     -4.92      0.91
    7    1   20      0.43      4.24
    7    1   19     -4.38     -8.09
    7    1   18      0.29     -4.04
    7    1   17      4.33     -0.12
    7    1   16     -0.31     -1.43
    7    1   15     -1.06     -4.29
    7    1   14     -9.33      6.98
    7    1   13     -2.84     -2.12
    7    1   12     -0.05     -1.26
    7    1   11     -9.00      1.08
    7    1   10      0.47     19.48
    7    1    9    -14.57      1.35
    7    1    8     -3.15     11.59
    7    1    7      4.77     -4.63
    7    1    6    -18.21    -16.83
    7    1    5      7.50     16.81
    7    1    4    -26.56     30.00
    7    1    3     91.89     -1.47
    7    1    2     16.33    -11.50
    7    1    1      9.43    -62.54
    7    1    0     31.70     24.64
   -7    1    1     42.71     -0.41
   -7    1    2    132.73     30.00
   -7    1    3    -65.20     86.70
   -7    1    4     37.98    -65.92
   -7    1    5     -0.52     78.28
   -7    1    6     22.87     27.51
   -7    1    7     14.73     74.94
   -7    1    8    -57.08     64.98
   -7    1    9     33.44     -4.39
   -7    1   10     -9.79    -28.39
   -7    1   11     16.18     10.82
   -7    1   12    -12.86     -3.16
   -7    1   13     12.32     -0.95
   -7    1   14     -7.38     13.50
   -7    1   15      8.88      3.33
   -7    1   16     -0.26      0.41
   -7    1   17      5.44      4.92
   -7    1   18      0.19      7.07
   -7    1   19     -1.36     -3.51
   -7    1   20      5.58      1.98
   -7    1   21     -0.87     -4.36
   -7    1   22      5.04     -2.41
   -7    1   23      4.31     -8.80
   -7    1   24      4.66     -3.35
   -7    1   25      3.35     -9.01
   -7    1   26      3.11     -3.34
   -7    1   27      3.93      0.76
   -7    1   28      2.73      0.22
   -7    1   29     -3.78      1.63
    5    1   26      1.70     -0.99
    5    1   25     10.31      0.02
    5    1   24      4.75     -2.47
    5    1   23      0.54     -5.33
    5    1   22    -11.77     -1.07
    5    1   21     -0.79     -6.76
    5    1   20     -8.62     -5.13
    5    1   19     -0.01      1.13
    5    1   18     -1.11      1.40
    5    1   17     -6.47      2.23
    5    1   16      1.85     -2.07
    5    1   15     -1.60     -9.83
    5    1   14      1.26     -2.96
    5    1   13      0.76      1.83
    5    1   12      2.60    -14.07
    5    1   11     -7.27     -0.39
    5    1   10     14.29    -12.14
    5    1    9     -7.18    -17.63
    5    1    8     10.58    -18.09
    5    1    7     12.01     -1.87
    5    1    6     39.71    -13.02
    5    1    5    -16.27     41.68
    5    1    4      1.98     -1.80
    5    1    2     97.32     15.74
    5    1    1    -43.41     30.48
    5    1    0    -34.46      5.51
   -5    1    2   -146.90     84.67
   -5    1    3    -78.32    -73.85
   -5    1    4    -17.10    -19.58
   -5    1    5     34.51     91.50
   -5    1    7     22.58     16.82
   -5    1    8    -13.07      6.29
   -5    1    9     -1.13     -9.66
   -5    1   10     11.17    -11.86
   -5    1   11     -8.72     20.00
   -5    1   12      2.21      3.66
   -5    1   13      8.94      9.11
   -5    1   14      5.21     -6.71
   -5    1   15      5.95      4.93
   -5    1   16     -5.80      3.90
   -5    1   17     -1.53      2.35
   -5    1   18     -1.71      8.90
   -5    1   19     -4.27      0.15
   -5    1   20     -3.73      0.75
   -5    1   21     -2.47      8.77
   -5    1   22     -1.89      0.83
   -5    1   23     -3.70      0.24
   -5    1   24     -1.28     -2.07
   -5    1   25     -1.82      6.48
   -5    1   26     -3.05      4.53
   -5    1   27     -8.37      5.98
   -5    1   28      1.68     -4.70
   -5    1   29     -0.92     -1.55
    3    1   27     -3.99     -1.67
    3    1   26     -1.13     -0.83
    3    1   25      1.10      1.90
    3    1   24      5.55     -9.87
    3    1   23      0.34     -4.55
    3    1   22      6.53     -4.01
    3    1   21      1.77     -3.99
    3    1   20      1.84     -6.58
    3    1   19      7.26     -3.86
    3    1   18     -1.19     -0.94
    3    1   17     -0.39      3.98
    3    1   16     -4.19      9.33
    3    1   15      5.83     -1.55
    3    1   14      1.02     -4.38
    3    1   13      2.62      4.79
    3    1   12      0.40      9.21
    3    1   11      2.16     -2.54
    3    1   10      7.31     -4.82
    3    1    9     20.03    -31.66
    3    1    8     -1.36     -9.17
    3    1    7    -31.84     11.99
    3    1    6     -6.94     56.27
    3    1    5      1.09    -17.43
    3    1    3    -32.82    109.93
    3    1    2    -32.90     -4.14
    3    1    1     30.56    164.16
   -3    1    2     21.39     36.02
   -3    1    4    -47.86    -30.59
   -3    1    5     12.66     -5.84
   -3    1    7     -9.42    -90.69
   -3    1    8     20.43     -1.19
   -3    1    9    -13.55    -26.32
   -3    1   10     -8.92     13.81
   -3    1   11      3.78      7.60
   -3    1   12     -6.08     10.27
   -3    1   13      2.07     -1.35
   -3    1   14      0.18     -6.99
   -3    1   15      0.34      4.44
   -3    1   16     -2.57      3.36
   -3    1   17      1.45     -3.72
   -3    1   18     -2.80     -4.17
   -3    1   19     -3.82     -2.14
   -3    1   20     -9.67      0.32
   -3    1   21      0.73     -9.02
   -3    1   22      5.39     -4.51
   -3    1   23      3.45     -7.65
   -3    1   24      0.28      1.03
   -3    1   25      5.54     -5.32
   -3    1   26      2.85     -0.59
   -3    1   27      0.26    -12.03
   -3    1   28     -3.93      4.98
    1    1   27      2.61      2.62
    1    1   26      1.39      4.76
    1    1   25     -6.31    -12.34
    1    1   24      2.72     -2.89
    1    1   23    -10.16     -4.43
    1    1   22      5.00     -5.34
    1    1   21      0.19      3.76
    1    1   20     11.90      2.81
    1    1   19      3.54      2.23
    1    1   18     -2.86      4.00
    1    1   17      5.70      4.92
    1    1   16      1.32      6.16
    1    1   15      2.93      1.51
    1    1   14      1.07      8.51
    1    1   13     10.35     10.69
    1    1   12     -3.67     -0.10
    1    1   11     20.08      2.69
    1    1   10    -11.22     13.64
    1    1    9     -6.00     25.37
    1    1    8     -8.01     22.98
    1    1    7    -41.47     13.84
    1    1    6    -72.08     59.17
    1    1    4     -1.22    -23.11
    1    1    3   -106.69     98.40
    1    1    2      3.51     23.39
    1    1    1    -19.26   -171.73
   -1    1    1   -113.95    125.26
   -1    1    3     77.87    147.72
   -1    1    4    -13.59    -10.63
   -1    1    5    -10.65     40.26
   -1    1    7     20.43     -9.32
   -1    1    8    -17.91     11.88
   -1    1    9    -23.10     44.77
   -1    1   10    -24.67     16.73
   -1    1   11    -13.96     -9.91
   -1    1   12      7.84      2.87
   -1    1   13    -10.45     14.97
   -1    1   14     -2.32      2.31
   -1    1   15     -1.63      4.14
   -1    1   16      4.53     -4.30
   -1    1   17      0.41     -5.00
   -1    1   18      2.33     -2.91
   -1    1   19     -2.72      7.25
   -1    1   20      3.48     -5.54
   -1    1   21     -5.01     15.37
   -1    1   22      0.34     -8.99
   -1    1   23     -5.60      9.39
   -1    1   24     -3.48     11.64
   -1    1   25    -16.80     -9.51
   -1    1   26     -2.03      0.69
   -1    1   27     -1.87     -8.62
   -1    1   28     -1.12     -3.87
   -1    1    6      1.08    -34.14
   -1    1    2   -336.70    -10.93
   -3    1    3    252.71   -177.52
   -3    1    1     58.21    168.87
   -5    1    1   -147.77   -139.52
  -11    1    3    134.26     40.11
  -21    1   32      1.05     -1.01
  -29    1    8     -3.71     -9.28
  -29    1    7      0.93     15.51
  -31    1   10      2.81     -4.13
  -31    1    9     -1.16     -1.92
  -31    1    8      0.51     -0.32
  -31    1    7      4.69      5.58
   31    1   11      4.06      6.03
   31    1   12     -4.48     -0.79
   31    1   13      1.69     -0.33
   31    1   14      0.90     -1.84
   31    1   16     -0.15     -0.83
  -33    1   11     -2.05     -3.58
  -33    1   10     -0.98     -2.96
  -33    1    9     -2.82      8.17
  -33    1    8     -2.92     -0.71
  -33    1    7     -0.91     -3.83
  -35    1   31     -4.90      0.86
  -35    1   13      1.99     -0.96
  -35    1   12      0.18      6.33
  -35    1   11     -3.14      1.34
  -35    1   10     -4.50      2.86
  -35    1    9      1.36      3.11
  -35    1    8     -2.34     -8.56
  -35    1    7     -1.08     -4.80
  -37    1   15     -2.88     -0.37
  -37    1   14      0.27     -0.86
  -37    1   13      2.12     -3.09
  -37    1   12     -3.01      4.69
  -37    1   11      0.83     -1.29
  -37    1   10      0.77     -1.37
  -37    1    9      0.91      1.18
  -37    1    8     -1.68      0.35
  -37    1    7     -0.87     -0.31
  -37    1    6      0.29      1.01
  -39    1   31      1.77      0.75
  -39    1   30     -0.50      0.68
  -39    1   16      2.10     -3.11
  -39    1   15     -0.47      1.32
  -39    1   14      5.42      1.93
  -39    1   13     -0.75      0.76
  -39    1   12     -5.97      1.98
  -39    1   11     -1.19     -5.26
  -39    1    9      3.22      4.82
  -39    1    8      1.82      2.25
  -39    1    7     -1.26      0.98
  -39    1    6     -0.37     -0.47
  -41    1   30      0.55      1.50
  -41    1   18      0.61      0.42
  -41    1   17      2.37     -0.71
  -41    1   16      0.86      2.88
  -41    1   15     -3.10      2.82
  -41    1    8      1.20     -1.30
  -41    1    7      2.71     -1.71
  -41    1    6     -2.42      0.67
  -41    1    5     -2.61      2.46
   41    1    5     -1.65     -1.48
   41    1    7      0.38     -3.83
  -43    1   28     -0.08     -1.25
  -43    1   20     -2.63      1.79
  -43    1   19      0.79     -1.49
  -43    1   18     -3.69     -1.30
  -43    1    7      2.51     -2.13
  -43    1    6     -1.39      1.16
  -43    1    5     -1.96     -0.38
  -43    1    4     -3.73     -0.25
   43    1    3      3.38      1.27
   43    1    4      6.94     -0.47
  -45    1   22      1.16     -1.74
  -45    1   21      1.14      0.53
  -45    1    6      3.14      2.71
  -45    1    3      0.47      0.32
   45    1    2      2.01     -1.31
  -47    1   23      1.08      1.76
  -47    1    4     -1.08      5.05
   44    2    2     -2.22     -0.65
   44    2    0     -1.13      1.89
  -44    2   24     -1.03     -1.49
  -44    2   26      0.03     -0.92
   42    2    6     -0.49     -2.27
   42    2    4     -1.56      0.74
   42    2    3      2.23     -2.14
   42    2    1     -0.83     -1.37
   42    2    0      1.55     -3.49
  -42    2    1      0.45     -0.07
  -42    2    2      2.08     -1.21
  -42    2   22     -1.00     -0.81
  -42    2   23      0.13     -0.59
  -42    2   24      1.28     -1.08
  -42    2   25      0.36     -1.22
  -42    2   26      2.30      0.43
  -42    2   27      0.28     -3.13
  -42    2   28      0.59      0.80
  -42    2   29      1.75     -4.81
   40    2    9     -0.51     -0.12
   40    2    7     -2.01     -3.51
   40    2    5     -0.18     -0.13
   40    2    4     -2.13     -1.55
   40    2    3      3.29      1.63
   40    2    2     -5.77     -1.06
   40    2    1     -0.32      1.03
   40    2    0      1.15     -0.75
  -40    2    1     -1.39      0.75
  -40    2    2     -0.12      2.81
  -40    2    3      0.54      0.14
  -40    2   20     -0.58     -0.88
  -40    2   21      0.97     -3.59
  -40    2   22     -1.32     -1.94
  -40    2   23      1.47     -0.72
  -40    2   24      0.72      0.52
  -40    2   25     -1.39     -2.38
  -40    2   26      3.42     -4.08
  -40    2   27      0.45     -1.85
  -40    2   28      2.91     -2.19
  -40    2   29     -0.83      2.93
   38    2   11      1.19      1.44
   38    2   10      3.41      0.98
   38    2    9      4.66      0.48
   38    2    8      0.84     -1.46
   38    2    7      1.44     -2.47
   38    2    6      3.46     -1.56
   38    2    5      2.69      0.20
   38    2    4      0.89     -3.85
   38    2    3      0.17     -0.81
   38    2    2      0.60      1.90
   38    2    1     -0.34     -1.97
   38    2    0      1.52      0.55
  -38    2    1     -0.64      3.04
  -38    2    2      2.31      1.93
  -38    2    3      0.43      1.72
  -38    2    4     -1.18      2.04
  -38    2   18      0.30      2.15
  -38    2   19     -2.65     -0.49
  -38    2   20      0.94      5.09
  -38    2   21      0.14      0.36
  -38    2   22     -0.56      2.60
  -38    2   23     -1.80     -2.90
  -38    2   24      2.30     -2.69
  -38    2   25      0.69     -2.48
  -38    2   26     -4.28      0.84
  -38    2   27     -0.92     -0.11
  -38    2   28      0.02     -0.01
  -38    2   29     -1.04      1.00
  -38    2   30      1.20      1.76
  -38    2   32      1.47     -2.44
   36    2   13      5.75      1.78
   36    2   12      3.93      1.13
   36    2   11     -1.87      4.65
   36    2   10      0.84     -2.66
   36    2    9      1.22      0.78
   36    2    8     -2.68      1.74
   36    2    7     -0.17      2.37
   36    2    6     -1.58      2.17
   36    2    5     -0.55      2.01
   36    2    4     -1.01      4.16
   36    2    3     -1.35      0.11
   36    2    2      2.14      1.39
   36    2    1      0.87      1.60
   36    2    0      1.03      2.52
  -36    2    1     -1.79      0.17
  -36    2    2     -0.54     -2.53
  -36    2    3     -1.17     -5.12
  -36    2    4      3.62     -2.97
  -36    2   16     -0.55     -0.34
  -36    2   17     -0.25      0.23
  -36    2   18     -0.91      2.49
  -36    2   19     -2.78     -0.30
  -36    2   20     -2.96     -0.71
  -36    2   21     -1.15     -5.22
  -36    2   22      0.65      5.77
  -36    2   23     -4.82      4.96
  -36    2   24     -1.71      0.41
  -36    2   25     -1.06      2.01
  -36    2   26     -0.26      3.97
  -36    2   27      0.86      6.49
  -36    2   28     -2.47      5.57
  -36    2   29     -0.90      0.29
  -36    2   30     -1.17      1.14
  -36    2   32     -0.57     -0.19
   34    2   15      0.37     -0.55
   34    2   14     -1.26      2.61
   34    2   13     -2.92      1.75
   34    2   12      3.02      0.81
   34    2   11     -0.63     -1.60
   34    2   10     -0.50     -2.51
   34    2    9     -0.47     -1.27
   34    2    8     -2.40      3.86
   34    2    7      1.50      1.19
   34    2    6     -2.25     -3.19
   34    2    5     -0.58      2.42
   34    2    4     -2.43     -1.93
   34    2    3      1.36      1.57
   34    2    2     -0.16     -2.57
   34    2    1      1.84      0.56
   34    2    0     -0.67     -2.57
  -34    2    1      0.35     -1.48
  -34    2    2      2.25      1.36
  -34    2    3     -1.72      0.53
  -34    2    4      3.43      2.43
  -34    2   15      0.43      1.91
  -34    2   16     -0.89      1.17
  -34    2   17      3.79     -1.94
  -34    2   18      2.18     -0.19
  -34    2   19     -0.51     -3.77
  -34    2   20      0.97      2.84
  -34    2   21      2.48     -4.05
  -34    2   22      1.77      3.42
  -34    2   23      0.82     -5.49
  -34    2   24      1.10      4.98
  -34    2   25     -2.62      1.43
  -34    2   26      3.44     -7.88
  -34    2   27     -2.95      0.16
  -34    2   28      1.59     -0.96
  -34    2   29      0.19     -0.70
  -34    2   30     -4.65      0.47
  -34    2   31     -2.10     -3.17
  -34    2   32     -2.66      1.52
  -34    2   33     -4.28      3.52
  -34    2   34     -1.27     -6.98
   32    2   16     -2.32     10.88
   32    2   15     -1.32     -0.75
   32    2   14     -0.13      1.60
   32    2   13     -4.68      1.20
   32    2   11      3.15      0.30
   32    2   10      4.37      2.82
   32    2    9      0.07     -0.51
   32    2    8      4.65      0.61
   32    2    7     -1.34     -4.01
   32    2    6     -0.61     -2.90
   32    2    5      4.65     -4.27
   32    2    4     -3.42     -2.77
   32    2    3      2.15     -2.82
   32    2    2     -0.93     -2.77
   32    2    1     -0.15     -1.54
   32    2    0     -5.77     -5.65
  -32    2    1     -0.52     -3.19
  -32    2    2     -0.41      2.03
  -32    2    3      1.75      2.94
  -32    2    4     -0.03     -1.32
  -32    2    5     -3.57     -1.32
  -32    2   14      2.37     -5.49
  -32    2   15      3.45     -7.67
  -32    2   16     -2.70     -1.11
  -32    2   17      2.38     -0.63
  -32    2   18      2.91     -2.08
  -32    2   19      0.68      0.38
  -32    2   20      3.26      0.12
  -32    2   21     -1.14      3.47
  -32    2   22     -1.27     -1.57
  -32    2   23     -0.99     -4.13
  -32    2   24      2.12      3.29
  -32    2   25      1.40      5.63
  -32    2   26     -2.65      3.81
  -32    2   27      1.67     -5.28
  -32    2   28     -2.66     -5.67
  -32    2   29      2.65      2.23
  -32    2   30      4.16     -0.61
  -32    2   31     -0.74      2.55
  -32    2   32     -2.24      2.71
  -32    2   33      1.81      5.33
   30    2   17      0.96      0.42
   30    2   16      1.45      3.03
   30    2   15     -0.96     -1.36
   30    2   14     -3.69     -1.22
   30    2   13      3.34     -0.19
   30    2   12     -6.44     -4.49
   30    2   11      5.34      0.44
   30    2   10     -7.38     -0.97
   30    2    9     -1.39     -2.25
   30    2    8      6.06     -3.04
   30    2    7      6.42     -4.29
   30    2    6      1.01      1.28
   30    2    5      4.95     -4.70
   30    2    4     -0.43     -3.20
   30    2    3     -1.80      2.55
   30    2    2      0.70     -2.39
   30    2    1     -4.44     -0.50
   30    2    0     -1.28      6.33
  -30    2    1     -0.34      5.81
  -30    2    2     -0.05      1.55
  -30    2    3     -3.65      7.00
  -30    2    4     -5.04     -0.91
  -30    2    5     -5.24     -0.80
  -30    2   12      2.85     -8.04
  -30    2   13     -1.96      2.59
  -30    2   14      2.09      3.18
  -30    2   15     -3.04     -4.07
  -30    2   16     -4.30      2.71
  -30    2   17     -2.58     -3.86
  -30    2   18      0.32      2.10
  -30    2   19      1.03     -2.06
  -30    2   20      5.36      3.29
  -30    2   21     -2.25      2.54
  -30    2   22     -2.96     -2.53
  -30    2   23     -7.85     10.87
  -30    2   24      1.02     -6.99
  -30    2   25     -2.92     -1.75
  -30    2   26     -0.29     -3.89
  -30    2   27      5.02      2.43
  -30    2   28      3.24     -2.61
  -30    2   29      6.67     -1.38
  -30    2   30      4.09     -1.33
  -30    2   31      0.78     -5.31
  -30    2   32     -1.94     -3.33
  -30    2   33      1.75     -5.97
   28    2   18     -6.52     -2.64
   28    2   17      0.83     -0.27
   28    2   16      0.91     -3.91
   28    2   15     -0.43     -4.10
   28    2   14      0.47      5.05
   28    2   13      1.41     -1.73
   28    2   12      0.57      0.89
   28    2   11     -0.08     -0.02
   28    2   10     -4.07     -0.14
   28    2    9     -6.44     -7.15
   28    2    8      3.66     -4.78
   28    2    7      0.81      1.11
   28    2    6     -1.54     -4.02
   28    2    5      6.04      0.32
   28    2    4      0.01     -1.43
   28    2    3      1.55     -7.13
   28    2    2      0.84     -3.16
   28    2    1      2.53     -2.68
   28    2    0      4.91     -0.57
  -28    2    1     -0.52     -0.99
  -28    2    2      3.45     -2.46
  -28    2    3      0.11     -3.67
  -28    2    4     -8.53      2.47
  -28    2    5      2.01     -5.03
  -28    2   11      5.58      3.34
  -28    2   12      1.99     -6.04
  -28    2   13    -10.33      5.70
  -28    2   14     -7.09      0.03
  -28    2   15     -4.57      3.11
  -28    2   16     -1.11      2.75
  -28    2   17      0.38      2.50
  -28    2   18     -3.90     -0.83
  -28    2   19      0.58     -0.14
  -28    2   20     -6.51     -0.10
  -28    2   21     -1.10      0.17
  -28    2   22     -0.03     -2.04
  -28    2   23      3.96      5.84
  -28    2   24     -2.21      4.58
  -28    2   25      0.24     -8.25
  -28    2   26     -3.70      1.40
  -28    2   27     -5.16      3.82
  -28    2   28     -3.96      1.93
  -28    2   29      0.16     -0.60
  -28    2   30     -1.06     -0.08
  -28    2   31      0.74      1.17
  -28    2   32      4.58      1.84
  -28    2   33     -0.03     -2.51
   26    2   18      1.53      2.08
   26    2   17     -0.75     -4.00
   26    2   16     -2.41     -5.29
   26    2   15      7.28     -5.27
   26    2   14      4.49      0.62
   26    2   13      1.14     -9.06
   26    2   12      0.72     -7.45
   26    2   11     -1.70      3.23
   26    2   10      2.36     -0.30
   26    2    9      2.61      0.09
   26    2    8      4.07      5.59
   26    2    7     -3.90     -1.86
   26    2    6      0.36     -2.63
   26    2    5     -2.04      0.52
   26    2    4     -0.63      2.30
   26    2    3      1.15     -3.28
   26    2    2      0.62      3.56
   26    2    1      2.71      5.76
   26    2    0      7.93     -4.20
  -26    2    1     -4.40     -3.70
  -26    2    2      1.32    -11.88
  -26    2    3      5.89     -2.89
  -26    2    4      9.59      2.02
  -26    2    5      3.87      2.84
  -26    2   10     -0.84     -0.47
  -26    2   11      1.19      8.39
  -26    2   12      3.07      4.29
  -26    2   13      5.48     -2.11
  -26    2   14      3.02      4.20
  -26    2   15      4.37     -0.66
  -26    2   16      6.41     -3.77
  -26    2   17     -2.66     -1.14
  -26    2   18      0.39     -3.05
  -26    2   19     -4.57     -3.91
  -26    2   20      2.41     -3.49
  -26    2   21     -0.70      0.03
  -26    2   22      7.94      1.77
  -26    2   23     -2.98     -4.12
  -26    2   24      2.88     -1.35
  -26    2   25      1.03      2.28
  -26    2   26     -0.37     -0.75
  -26    2   27      0.17      3.59
  -26    2   28     -0.79     -2.99
  -26    2   29     -0.89     -0.06
  -26    2   30     -3.78     -1.19
  -26    2   31     -0.26     -1.19
  -26    2   32     -5.37     -2.22
  -26    2   33     -2.54      1.99
   24    2   19      1.44     -3.36
   24    2   18      9.86      1.44
   24    2   17      2.61     -3.32
   24    2   16      0.52     -5.71
   24    2   15      8.66     -1.74
   24    2   14      5.30     -0.94
   24    2   13      1.49     -3.11
   24    2   12      1.91      0.85
   24    2   11     -0.51     -3.02
   24    2   10      3.67     -0.63
   24    2    9      1.84     -0.94
   24    2    8     -5.34      4.19
   24    2    7     -4.59     -7.78
   24    2    6     -0.10      4.49
   24    2    5     -2.72     -1.23
   24    2    4     -4.81     -0.55
   24    2    3      1.94      9.70
   24    2    2    -10.59      5.06
   24    2    1     -1.34      2.60
   24    2    0     -3.77     -0.45
  -24    2    1     -7.68     -3.25
  -24    2    2     -4.60     -2.00
  -24    2    3      0.53     -3.45
  -24    2    4     -0.04      1.23
  -24    2    5     -3.45     -0.78
  -24    2    9      2.10      2.24
  -24    2   10      0.55      4.54
  -24    2   11    -14.42      6.32
  -24    2   12    -11.09      8.22
  -24    2   13     12.74     -9.20
  -24    2   14      1.72      4.31
  -24    2   15      1.89      3.37
  -24    2   16      5.90     -4.83
  -24    2   17     -0.05     -1.39
  -24    2   18     -0.06      6.51
  -24    2   19      0.33      4.36
  -24    2   20      2.15     -0.80
  -24    2   21      3.09     -2.43
  -24    2   22      5.58      3.80
  -24    2   23      2.55     -4.87
  -24    2   24      2.45      0.48
  -24    2   25      0.74      5.65
  -24    2   26      8.11      4.89
  -24    2   27      2.72      2.48
  -24    2   28      5.10      7.35
  -24    2   29     -5.22      5.29
  -24    2   30      5.15      8.11
  -24    2   31      3.09      4.11
  -24    2   32     -1.31      0.98
  -24    2   33      4.60     -1.76
   22    2   20     -0.07     -4.64
   22    2   19      1.33    -10.39
   22    2   18     -2.59     -1.93
   22    2   17      3.36     -3.60
   22    2   16     -2.56      0.20
   22    2   15      5.89      3.70
   22    2   14     -6.48     -2.55
   22    2   13      0.02      8.51
   22    2   12     -0.80      7.79
   22    2   11      2.29      3.36
   22    2   10      3.12     -0.90
   22    2    9      3.38      2.70
   22    2    8      1.05     -4.75
   22    2    7     -0.73      0.76
   22    2    6      3.83      3.58
   22    2    5      3.07      3.85
   22    2    4      5.45      2.91
   22    2    3     10.32      7.37
   22    2    2     -6.76     -5.59
   22    2    1     -2.48     -0.05
   22    2    0    -10.82      5.14
  -22    2    1     -2.65      5.93
  -22    2    2     -5.64     14.58
  -22    2    3      6.92      7.56
  -22    2    4    -17.97     -9.04
  -22    2    8     -0.70      9.56
  -22    2    9    -18.54     14.38
  -22    2   10     10.78     -4.30
  -22    2   11     -7.92     10.13
  -22    2   12     -7.00      6.77
  -22    2   13     16.75      1.97
  -22    2   14     -1.58     -3.15
  -22    2   15      3.00     -5.40
  -22    2   16      3.68      1.23
  -22    2   17      0.82     -3.78
  -22    2   18     -2.69     -4.37
  -22    2   19      0.63      3.46
  -22    2   20     -2.16      2.59
  -22    2   21     -2.46      2.02
  -22    2   22     -7.06     -1.28
  -22    2   23      5.34     -1.18
  -22    2   24      0.13      1.55
  -22    2   25      0.59      0.31
  -22    2   26     -8.01     -0.35
  -22    2   27      2.80      2.65
  -22    2   28      3.08     -1.35
  -22    2   29      4.27     -0.11
  -22    2   30     -2.72     -3.13
  -22    2   31      7.38      1.18
  -22    2   32      0.16      9.23
   20    2   21      1.39      1.34
   20    2   20      5.96      4.63
   20    2   19      0.82      2.77
   20    2   18     -0.90     11.14
   20    2   17      4.10      4.13
   20    2   16      1.42      7.85
   20    2   15      1.75      9.61
   20    2   14     -0.64     -0.84
   20    2   13      6.58      3.36
   20    2   12      2.00     -1.10
   20    2   11      2.64      2.10
   20    2   10     -2.11     -0.36
   20    2    9      3.46      4.84
   20    2    8     -1.25      2.33
   20    2    7      1.82      1.45
   20    2    6      8.28      1.28
   20    2    5      7.62      2.36
   20    2    4      3.96     -2.86
   20    2    3      6.29     -4.67
   20    2    2      7.26     -8.25
   20    2    1      2.76      6.41
   20    2    0      9.94      1.90
  -20    2    1      6.15      4.49
  -20    2    2     -2.56     12.81
  -20    2    3    -13.70     -2.45
  -20    2    4     15.46     16.55
  -20    2    7     29.72    -28.23
  -20    2    8     16.19    -14.45
  -20    2    9      3.30     -0.53
  -20    2   10     12.35      3.73
  -20    2   12      6.94     -4.20
  -20    2   13      4.58     -1.66
  -20    2   14      0.49     -6.47
  -20    2   15     -5.07     -6.23
  -20    2   16      2.23      5.24
  -20    2   17     -5.36      4.75
  -20    2   18     -5.57     -2.60
  -20    2   19     -7.41     -1.12
  -20    2   20      2.38      0.19
  -20    2   21     -2.20      2.10
  -20    2   22      5.18      0.88
  -20    2   23     -6.60      0.87
  -20    2   24     -1.66     -0.09
  -20    2   25      0.00     -4.34
  -20    2   26     -4.29      3.58
  -20    2   27     -5.86     -1.05
  -20    2   28      3.26      1.61
  -20    2   29     -1.61      3.28
  -20    2   30      1.03      1.88
  -20    2   31      3.36     -4.96
  -20    2   32      4.23      5.80
   18    2   22      0.31      1.76
   18    2   21      7.27     -2.53
   18    2   20     -1.69      4.43
   18    2   19     -2.89      3.47
   18    2   18     -1.42      3.15
   18    2   17     -2.89     -1.36
   18    2   16     -4.91     -1.45
   18    2   15     -5.16     -1.06
   18    2   14      1.02      2.18
   18    2   13      0.41     -0.41
   18    2   12      1.56     -1.74
   18    2   11      2.63     -1.18
   18    2   10     -8.36     -5.06
   18    2    9     -2.37     -0.05
   18    2    8     -8.31      2.28
   18    2    7     -1.52      5.35
   18    2    6     -4.07      2.66
   18    2    5      3.25     -4.99
   18    2    4     -5.01      0.43
   18    2    3      1.51     -8.45
   18    2    2     11.29     -3.29
   18    2    1      5.33      3.01
   18    2    0      3.49     -6.90
  -18    2    1     17.54     -5.84
  -18    2    2     -4.54    -14.60
  -18    2    3    -14.24    -13.00
  -18    2    4     28.00    -28.11
  -18    2    6     11.09     10.24
  -18    2    7     29.10     -3.98
  -18    2    8     -5.60     -5.72
  -18    2    9      4.77     -1.38
  -18    2   10     19.75      4.14
  -18    2   11     14.65    -10.12
  -18    2   12      1.45     -7.45
  -18    2   13      8.14      4.46
  -18    2   14      3.05     -0.67
  -18    2   15      0.89     -0.45
  -18    2   16     -4.28     12.50
  -18    2   17      2.68     -2.46
  -18    2   18      0.70      6.33
  -18    2   19     -0.41      1.20
  -18    2   20      2.41      2.75
  -18    2   21      3.00     -2.82
  -18    2   22      4.16     -5.32
  -18    2   23     -0.99     -0.23
  -18    2   24     -2.24      2.14
  -18    2   25     -5.58     -1.05
  -18    2   26      1.16      2.16
  -18    2   27      1.91      0.20
  -18    2   28     -0.35     -7.26
  -18    2   29      0.83      5.38
  -18    2   30     -2.03      0.56
  -18    2   31      2.24      0.52
  -18    2   32     -8.68     -5.41
   16    2   22     -2.47      5.97
   16    2   21     -0.15      1.74
   16    2   20      2.75      0.92
   16    2   19     -1.72     -7.14
   16    2   18      4.09     -7.00
   16    2   17      4.86     -4.52
   16    2   16    -10.62      2.34
   16    2   15      4.58     -3.11
   16    2   14      0.31     -2.75
   16    2   13     -0.95     -3.54
   16    2   12     -1.88     -1.03
   16    2   11      0.44      3.76
   16    2   10     -4.47     -7.76
   16    2    9     -8.39     -2.04
   16    2    8     -9.46     -2.79
   16    2    7     -2.28     -3.36
   16    2    6    -15.01     -8.14
   16    2    5     -8.07     -5.19
   16    2    4    -13.95      1.52
   16    2    3     -9.59      3.56
   16    2    2      5.03      8.58
   16    2    1      0.75     -4.92
   16    2    0    -32.64    -16.19
  -16    2    1      4.43      9.02
  -16    2    2     -1.50     -8.29
  -16    2    3     -4.60     20.90
  -16    2    6    -21.40      5.81
  -16    2    7    -22.86     23.27
  -16    2    8    -18.97     20.53
  -16    2    9     -7.17      6.00
  -16    2   10    -15.14     -1.39
  -16    2   11     -1.16    -11.73
  -16    2   12     -1.39     -9.28
  -16    2   13     -6.47      4.11
  -16    2   14      6.38      6.47
  -16    2   15     -9.14      2.17
  -16    2   16     -5.56     -3.02
  -16    2   17     -2.31      1.57
  -16    2   18      4.03     -3.41
  -16    2   19      2.64     -1.12
  -16    2   20     -2.74     -0.12
  -16    2   21     -2.72      4.87
  -16    2   22     -4.93      3.22
  -16    2   23     -0.39     -2.79
  -16    2   24     -1.35      3.16
  -16    2   25      0.52     -1.45
  -16    2   26      2.85     -0.09
  -16    2   27     -7.36     -6.76
  -16    2   28     -5.89      3.15
  -16    2   29     -0.21     -4.07
  -16    2   30     -1.93      1.91
  -16    2   31      0.17     -2.21
   14    2   23     -1.83     -3.56
   14    2   22     -4.91     -3.14
   14    2   21     -5.73     -3.62
   14    2   20      1.04     -3.37
   14    2   19     -3.45      6.51
   14    2   18      0.85     -4.63
   14    2   17      1.27     12.24
   14    2   16     -0.99     -8.95
   14    2   15      3.13      4.48
   14    2   14      3.19     -3.20
   14    2   13     -2.30     -4.04
   14    2   12     -0.33      2.25
   14    2   11     -0.52     -1.61
   14    2   10      1.42     -1.32
   14    2    9     -1.23     -2.09
   14    2    8      6.70     -1.64
   14    2    7      7.92     -0.84
   14    2    6    -11.71    -12.43
   14    2    5      8.81      4.26
   14    2    4     -1.05     -3.16
   14    2    3    -12.07     12.37
   14    2    2    -18.01     -3.79
   14    2    1     26.80     -6.19
   14    2    0    -11.64     20.37
  -14    2    1     19.11    -39.24
  -14    2    2     20.20     18.93
  -14    2    5    -33.48      6.48
  -14    2    6      0.39      9.58
  -14    2    7    -41.44     21.33
  -14    2    8     -9.88    -32.17
  -14    2    9     -7.63    -23.67
  -14    2   10    -20.25      3.47
  -14    2   11     -3.81     -4.42
  -14    2   12     -4.03     -6.76
  -14    2   13      4.79    -23.27
  -14    2   14     -4.34     10.21
  -14    2   15      2.94     -8.96
  -14    2   16    -11.61     -8.15
  -14    2   17     -0.55      0.74
  -14    2   18     -0.70      4.70
  -14    2   19     -1.07     -5.01
  -14    2   20      1.63     -2.04
  -14    2   21     -2.69     -3.99
  -14    2   22     -4.79     -1.59
  -14    2   23     -1.28      1.22
  -14    2   24      0.15      0.85
  -14    2   25     -3.02     -1.67
  -14    2   26      4.01     -3.76
  -14    2   27      3.84     -3.45
  -14    2   28      0.17      2.31
  -14    2   29     -0.58     -0.88
  -14    2   30      6.97     -2.28
  -14    2   31     -6.79     -4.53
   12    2   24      1.59     -0.96
   12    2   23     -0.28     -2.10
   12    2   22     -3.85     -4.39
   12    2   21      2.25     -2.27
   12    2   20     -1.64      4.46
   12    2   19     -1.26      0.10
   12    2   18     -2.75      8.02
   12    2   17      5.40      1.00
   12    2   16     -0.48     -0.73
   12    2   15      7.42     -8.48
   12    2   14      1.99     -5.83
   12    2   13      5.66      5.44
   12    2   12     -0.72     -7.90
   12    2   11      1.95     -0.80
   12    2   10      7.50     -0.34
   12    2    9     -0.38     -0.02
   12    2    8     13.34     -9.47
   12    2    7     13.22     -1.82
   12    2    6      5.49      0.95
   12    2    5      8.43      6.98
   12    2    4     23.86     -5.13
   12    2    3     -5.68      0.19
   12    2    2      5.99      1.65
   12    2    1     18.09     10.63
   12    2    0      9.05      1.49
  -12    2    1     13.94     -9.20
  -12    2    2    -11.78      3.51
  -12    2    5     19.43    -48.22
  -12    2    6     29.90    -35.37
  -12    2    7     20.55     -3.89
  -12    2    8     15.93     -3.98
  -12    2    9      2.73    -47.24
  -12    2   10      6.32    -13.79
  -12    2   11     17.10     10.73
  -12    2   12      7.50      9.22
  -12    2   13    -10.84     -5.82
  -12    2   14     -0.98      5.80
  -12    2   15     -6.76      3.92
  -12    2   16      1.36      1.95
  -12    2   17     -1.65     -1.54
  -12    2   18     -0.43      3.39
  -12    2   19     -3.69      1.77
  -12    2   20     -4.75      6.22
  -12    2   21      3.10     -6.47
  -12    2   22      0.97     -2.60
  -12    2   23     10.80      0.83
  -12    2   24      1.10     -4.21
  -12    2   25      0.96      2.00
  -12    2   26     -2.31      0.22
  -12    2   27     -0.57      1.01
  -12    2   28     -3.64     -4.00
  -12    2   29     -6.57      0.61
  -12    2   30      0.03      1.89
  -12    2   31      4.34     -3.30
   10    2   24     -2.28     -6.66
   10    2   23     -0.03      3.24
   10    2   22      4.71     -4.88
   10    2   21      7.17      3.13
   10    2   20      0.49      5.02
   10    2   19      5.11     -0.40
   10    2   18     -5.30     -6.22
   10    2   17      1.52     -3.90
   10    2   16      3.81     -0.09
   10    2   15     -5.55      2.12
   10    2   14      1.83      4.53
   10    2   13     -2.21     -0.28
   10    2   12     -7.22     -0.29
   10    2   11     -0.72      3.11
   10    2   10     -6.79      5.42
   10    2    9     -1.85      3.22
   10    2    8     11.99      9.32
   10    2    7      5.98      2.97
   10    2    6      8.46     12.07
   10    2    5     10.43     -0.11
   10    2    4     -0.06      0.79
   10    2    3     -6.24    -14.43
   10    2    2     24.97     -3.74
   10    2    1    -55.44    -21.23
   10    2    0      9.03    -23.87
  -10    2    1    -74.26     -2.51
  -10    2    2    -67.26      0.46
  -10    2    4     22.76      5.16
  -10    2    5     67.22    -10.78
  -10    2    6     35.72    -64.49
  -10    2    7     -0.16    -30.51
  -10    2    8      6.55      8.89
  -10    2    9     30.44     27.05
  -10    2   10     16.38     -1.50
  -10    2   11      7.23     -0.25
  -10    2   12      1.88     14.38
  -10    2   13    -14.61     -6.59
  -10    2   14      5.90     -9.35
  -10    2   15     -4.10      2.85
  -10    2   16      3.09      8.20
  -10    2   17      1.50      1.73
  -10    2   18      0.60     -0.06
  -10    2   19      2.45      6.15
  -10    2   20      2.12     -0.93
  -10    2   21      0.26      8.19
  -10    2   22      3.32      0.76
  -10    2   23      8.63      6.43
  -10    2   24     -0.83    -12.47
  -10    2   25     -6.64     -3.56
  -10    2   26     -1.47      2.37
  -10    2   27      0.31      3.56
  -10    2   28      3.55     -5.16
  -10    2   29      1.45     -7.58
  -10    2   30      0.68      2.05
    8    2   25      4.25     -0.48
    8    2   24     -0.06      0.66
    8    2   23      5.81      3.19
    8    2   22      6.57      1.55
    8    2   21      4.59     -2.84
    8    2   20     -6.73    -10.13
    8    2   19      2.86     -0.84
    8    2   18      0.48      7.54
    8    2   17     -4.38     -0.68
    8    2   16     -0.44     11.05
    8    2   15      0.08      7.51
    8    2   14      1.89     12.56
    8    2   13      3.77      7.35
    8    2   12     -4.35      1.38
    8    2   11     11.87      7.79
    8    2   10     -9.90      5.09
    8    2    9     -5.79     12.72
    8    2    8     -8.19     13.47
    8    2    7    -15.66     -4.26
    8    2    6     -8.49     24.30
    8    2    5    -16.09    -27.65
    8    2    4    -14.12     -3.51
    8    2    3     19.29    -24.68
    8    2    2    -51.84     25.66
    8    2    1    -88.21    -44.78
   -8    2    1    -96.35     29.24
   -8    2    3     28.03   -102.41
   -8    2    5    -48.82    -46.25
   -8    2    6    -47.31     74.33
   -8    2    7    -12.77     23.60
   -8    2    8     -8.88     17.85
   -8    2    9      9.01     22.59
   -8    2   10    -10.36      8.26
   -8    2   11    -10.14    -14.95
   -8    2   12    -17.42      8.01
   -8    2   13     -4.99      4.24
   -8    2   14     -5.96      0.10
   -8    2   15     -2.80     -6.69
   -8    2   16      2.02      2.62
   -8    2   17     -7.11     -7.13
   -8    2   18     -2.86     -4.58
   -8    2   19    -12.86     -5.55
   -8    2   20      3.05     -9.43
   -8    2   21      1.08     -2.16
   -8    2   22     -4.49      3.37
   -8    2   23     -1.22      0.57
   -8    2   24     -2.05      6.73
   -8    2   25      5.76     -1.58
   -8    2   26     -7.27      0.36
   -8    2   27      6.07      4.53
   -8    2   28      1.00      6.60
   -8    2   29      1.99      2.08
   -8    2   30      1.77     -1.64
    6    2   26     -5.43     -4.17
    6    2   25     -0.54     -5.79
    6    2   24    -10.18     -2.34
    6    2   23      0.18      3.39
    6    2   22      3.30     -6.40
    6    2   21     -1.28     10.64
    6    2   20      2.34      1.12
    6    2   19      8.27      1.03
    6    2   18     -1.09      5.81
    6    2   17      4.29     -1.09
    6    2   16      2.11      0.48
    6    2   15      5.46     -3.28
    6    2   14      6.73     -5.54
    6    2   13      0.99     -1.15
    6    2   12      4.45     -8.43
    6    2   11      6.46     -1.70
    6    2   10     -1.57     -9.29
    6    2    9     20.19     14.39
    6    2    8    -18.12    -20.10
    6    2    7     -9.59    -24.17
    6    2    6     14.88    -32.58
    6    2    5    -29.19     -5.02
    6    2    4    -39.07     -0.97
    6    2    1    -15.64     58.69
    6    2    0    110.01    123.49
   -6    2    1     28.64     76.96
   -6    2    2     26.29     -2.09
   -6    2    3   -106.30     76.98
   -6    2    4      4.34     33.86
   -6    2    5    -61.94    101.02
   -6    2    6    -85.57     86.40
   -6    2    8     13.64     28.61
   -6    2    9    -49.14    -25.37
   -6    2   10    -26.22     -8.48
   -6    2   11    -13.38    -11.47
   -6    2   12    -16.71     -4.23
   -6    2   13     -3.48      4.00
   -6    2   14     -7.81      5.51
   -6    2   15    -10.32     -2.50
   -6    2   16     -1.21      1.80
   -6    2   17     -3.08      0.01
   -6    2   18     -1.83    -10.53
   -6    2   19      5.32      7.91
   -6    2   20      2.64      0.78
   -6    2   21     -4.91     -1.08
   -6    2   22      4.64     -5.42
   -6    2   23    -12.40     -2.87
   -6    2   24      4.36     -3.35
   -6    2   25      0.93     -2.54
   -6    2   26     -3.75      2.03
   -6    2   27      0.77     -7.36
   -6    2   28     -5.35      0.09
   -6    2   29      2.47      1.38
    4    2   26     -5.68      0.45
    4    2   25     -3.76     -4.02
    4    2   24     -2.41      3.08
    4    2   23      3.58     -1.02
    4    2   22     -5.90     -2.95
    4    2   21     -6.61     -1.09
    4    2   20      0.22      3.50
    4    2   19     -2.07      4.54
    4    2   18     -0.29      4.03
    4    2   17     -0.26      4.56
    4    2   16     -1.54      3.04
    4    2   15     -2.08     -2.33
    4    2   14      0.65     -2.33
    4    2   13    -12.88    -16.00
    4    2   12     11.25      5.99
    4    2   11     -5.82      4.13
    4    2   10      1.15    -12.62
    4    2    9      7.16    -13.11
    4    2    8     -7.44     -2.67
    4    2    7    -10.98     -4.23
    4    2    6     58.87    -22.56
    4    2    5      8.76     67.48
    4    2    4    -13.55    -36.29
    4    2    3     71.58    114.60
    4    2    2     24.17    -82.00
    4    2    1     94.07    -32.75
    4    2    0     -7.41     38.28
   -4    2    2    -19.84     11.64
   -4    2    3   -147.83      9.13
   -4    2    4    -10.91     -2.00
   -4    2    5     23.18     87.33
   -4    2    6    -25.70     -9.62
   -4    2    7      5.95     -5.51
   -4    2    8     -8.61    -44.77
   -4    2    9    -23.55      9.13
   -4    2   10     -9.73    -12.90
   -4    2   11     12.46     12.20
   -4    2   12     -1.88     13.24
   -4    2   13    -17.40      1.76
   -4    2   14     -0.47      7.05
   -4    2   15     -7.55     -6.44
   -4    2   16      2.33      3.43
   -4    2   17     -8.14      1.28
   -4    2   18     -2.38      0.93
   -4    2   19      2.88      0.11
   -4    2   20      4.80     -1.33
   -4    2   21     -0.56      1.73
   -4    2   22     -0.98     -7.15
   -4    2   23     -2.74      4.88
   -4    2   24      1.08     -1.79
   -4    2   25     -6.11     -1.95
   -4    2   26      1.12      7.16
   -4    2   27      6.73      6.53
   -4    2   28     -3.57      0.54
   -4    2   29      2.84      3.39
    2    2   27      6.01     -1.25
    2    2   26      1.63      5.95
    2    2   25     12.65      3.86
    2    2   24      1.53     -3.66
    2    2   23      3.46      6.28
    2    2   22     -1.87      4.05
    2    2   21     -0.64      6.96
    2    2   20     -1.39     -3.40
    2    2   19    -11.42     -2.34
    2    2   18      3.09     -2.28
    2    2   17      7.18     -6.05
    2    2   16     -7.52     -2.89
    2    2   15      7.37     -9.13
    2    2   14     -5.29     -1.78
    2    2   13     -5.15      3.11
    2    2   12      5.95     -1.20
    2    2   11     -3.39      4.36
    2    2   10     -8.27     -4.10
    2    2    9     21.16    -38.53
    2    2    8      4.13     25.24
    2    2    7     25.52     32.31
    2    2    6     11.88     71.80
    2    2    5      4.62    -35.47
    2    2    4      5.63     38.56
    2    2    3   -115.36    -94.94
    2    2    2   -122.75    148.37
    2    2    1    259.83     26.85
   -2    2    1      7.88   -120.83
   -2    2    2    131.58    115.98
   -2    2    3    -68.33    -10.92
   -2    2    4     48.11     89.90
   -2    2    5     -7.11    -82.49
   -2    2    6    -60.24    -43.72
   -2    2    7     -3.93    -40.44
   -2    2    8    -10.49     20.57
   -2    2    9    -16.07      9.78
   -2    2   10      7.51     25.24
   -2    2   11     10.13     -0.62
   -2    2   12     -3.73     -7.66
   -2    2   13      2.90     -2.11
   -2    2   14     -4.38      7.36
   -2    2   15      1.08     -3.20
   -2    2   16     -4.93      2.60
   -2    2   17     -2.50     -2.86
   -2    2   18      1.19      7.44
   -2    2   19      0.90      3.56
   -2    2   20      3.21      2.54
   -2    2   21     -0.33      0.21
   -2    2   22      8.08      5.99
   -2    2   23     -1.84     -4.06
   -2    2   24     -3.66      7.22
   -2    2   25     -5.91     -0.09
   -2    2   26     -3.80     -9.32
   -2    2   27     -0.15     -1.64
   -2    2   28      3.83      2.07
    0    2   27      5.75      5.22
    0    2   26      0.13      4.49
    0    2   25     32.59     28.45
    0    2   24     -2.94     -0.94
    0    2   23      6.93     11.49
    0    2   22      5.69     -3.03
    0    2   21     -0.30      3.52
    0    2   20      1.47     -0.01
    0    2   19      0.46    -10.81
    0    2   18      1.55     -0.66
    0    2   17      3.94     -6.40
    0    2   16     -5.62      0.70
    0    2   15      0.31     -0.11
    0    2   14      1.95      6.67
    0    2   13     -8.88     -2.17
    0    2   12     -6.60     -8.96
    0    2   11    -10.19      9.50
    0    2   10     -9.73      1.62
    0    2    9     13.11     33.30
    0    2    8     18.30     18.25
    0    2    7     23.24     33.32
    0    2    6    -57.56      8.95
    0    2    4     84.32    -38.54
    0    2    3   -181.13    -14.06
    0    2    2     73.97    -61.05
    0    2    1    -28.74    -34.33
    0    2   28      4.21      5.93
    6    2    2   -108.36    -13.69
   -8    2    4    -76.64     21.53
   -8    2    2    -13.56     10.02
  -10    2    3    163.91      1.79
  -12    2    4     -6.99     -2.31
  -12    2    3     43.66     22.62
  -14    2    4    -16.67      6.58
  -14    2    3    -18.67    -33.55
  -16    2    5    -20.63     11.92
  -16    2    4    -14.91      1.84
  -18    2    5     20.15     -2.40
  -20    2   11      5.23    -15.41
  -20    2    6      8.22    -10.58
  -20    2    5      7.00      1.92
  -22    2    7     -5.46     21.42
  -22    2    6    -21.61    -17.16
  -22    2    5     -0.24     -0.84
  -24    2    8    -10.35      5.33
  -24    2    7     -5.74     -8.51
  -24    2    6     -8.82      2.32
  -26    2    9      0.24      8.43
  -26    2    8      3.41     -3.63
  -26    2    7     -1.90     -8.30
  -26    2    6      5.92      0.78
  -28    2   10      1.74     -5.32
  -28    2    9     -3.95     -8.12
  -28    2    8      9.75     -8.63
  -28    2    7     -1.61      0.73
  -28    2    6      6.07      7.90
  -30    2   11      3.87     -7.58
  -30    2   10     -8.24     -2.57
  -30    2    9     -0.55     -6.55
  -30    2    8     -3.44     -0.17
  -30    2    7     -3.84     13.11
  -30    2    6      2.38      3.17
  -32    2   13      1.88     -2.12
  -32    2   12      0.17     -1.86
  -32    2   11      3.08      0.28
  -32    2   10      1.57      4.67
  -32    2    9      1.82      4.59
  -32    2    8      1.18      6.45
  -32    2    7     -0.14      1.48
  -32    2    6      0.59     -5.75
   32    2   12      0.58     -0.20
  -34    2   14      1.15     -2.82
  -34    2   13     -2.14      3.11
  -34    2   12     -4.62      5.35
  -34    2   11     -0.98      1.71
  -34    2   10      2.77      3.92
  -34    2    9      1.54      7.23
  -34    2    8      3.93      0.05
  -34    2    7     -0.65     -3.09
  -34    2    6      1.72      2.68
  -34    2    5      0.54     -0.82
  -36    2   31      2.30     -1.15
  -36    2   15      0.30      0.21
  -36    2   14     -3.37     -3.15
  -36    2   13      0.98      1.86
  -36    2   12      1.12      1.13
  -36    2   11      4.10      2.87
  -36    2   10      2.89      1.25
  -36    2    9     -0.09     -0.42
  -36    2    8     -0.11     -3.78
  -36    2    7      2.13     -0.81
  -36    2    6      3.28      0.59
  -36    2    5      0.81      3.02
  -38    2   31      2.13      0.57
  -38    2   17     -3.50     -3.08
  -38    2   16      2.52      4.14
  -38    2   15      0.33      0.09
  -38    2   14     -1.03      4.33
  -38    2   13      0.21     -0.51
  -38    2   12      1.71      0.21
  -38    2   11     -3.69     -1.84
  -38    2   10      1.36     -1.25
  -38    2    9     -2.97     -2.67
  -38    2    8     -2.60      5.24
  -38    2    7      4.47     -4.26
  -38    2    6      1.81      0.83
  -38    2    5     -0.53     -0.72
  -40    2   31      1.60      4.28
  -40    2   30     -3.19     -1.01
  -40    2   19      1.78     -1.24
  -40    2   18      0.70      1.32
  -40    2   17      1.51     -2.60
  -40    2   16     -1.05     -0.16
  -40    2   15     -1.45      0.84
  -40    2   14      0.67     -1.32
  -40    2   13      4.91     -0.76
  -40    2   12      3.49      1.22
  -40    2   11     -0.13     -1.21
  -40    2   10     -2.37     -1.80
  -40    2    9      7.08     -0.37
  -40    2    8      3.07      2.48
  -40    2    7      3.86     -1.11
  -40    2    6      3.42     -0.14
  -40    2    5      2.47      0.22
  -40    2    4     -1.92      0.23
   40    2    8      9.74     -4.60
  -42    2   30      0.18      0.13
  -42    2   21      1.05      0.74
  -42    2   20     -2.23     -3.12
  -42    2   19      0.30     -1.85
  -42    2   18      0.26     -1.20
  -42    2   17      0.43     -0.04
  -42    2   16     -0.31      1.62
  -42    2   15      1.86      0.76
  -42    2   14      0.24      1.39
  -42    2   13      0.08     -0.89
  -42    2   12      1.30     -0.91
  -42    2   11     -2.74      2.79
  -42    2   10      2.59     -0.06
  -42    2    9     -0.03     -1.96
  -42    2    8      1.09     -3.05
  -42    2    7     -2.94     -0.01
  -42    2    6     -6.10     -1.27
  -42    2    5      4.42      2.06
  -42    2    4     -1.75      2.62
  -42    2    3      2.89     -1.87
   42    2    2     -1.56      0.78
   42    2    5      0.07     -0.04
   42    2    7      0.39      2.53
  -44    2   28      1.02     -6.18
  -44    2   27      1.48     -1.10
  -44    2   25     -1.76      2.56
  -44    2   23     -0.90      0.16
  -44    2   22     -2.01     -0.41
  -44    2   21     -0.76     -0.52
  -44    2   20      1.29      3.93
  -44    2   19      2.39     -2.16
  -44    2   18      0.35      2.30
  -44    2   17     -3.33     -0.45
  -44    2   15      1.07      1.54
  -44    2    9      0.20     -1.65
  -44    2    8     -0.85     -0.97
  -44    2    7     -4.11      2.04
  -44    2    6     -0.09     -1.57
  -44    2    5     -3.45     -0.77
  -44    2    4     -0.56     -2.14
  -44    2    3     -1.01      0.09
  -44    2    2     -3.05     -0.99
  -44    2    1      1.21      0.80
   44    2    1     -1.52      0.20
   44    2    3     -1.83      2.18
   44    2    4     -1.48      0.19
  -46    2   21     -2.71     -1.80
  -46    2    4      0.94     -0.35
   43    3    1     -0.12     -3.66
  -43    3   25      0.41     -1.34
  -43    3   26     -0.86      0.14
   41    3    5      0.85      0.26
   41    3    4      3.96     -3.74
   41    3    3      2.71      0.52
   41    3    1     -0.49      0.43
   41    3    0      1.55      0.82
  -41    3    1      0.58     -1.77
  -41    3    2     -0.84      0.24
  -41    3   22      0.39      3.14
  -41    3   23     -2.79     -0.22
  -41    3   24     -1.29     -1.48
  -41    3   25     -1.53     -1.59
  -41    3   26     -1.40     -0.85
  -41    3   27     -2.68     -0.29
  -41    3   28      0.03      0.38
   39    3    8     -3.19     -1.52
   39    3    7     -1.36      1.22
   39    3    6     -0.60      0.01
   39    3    5     -2.67      2.40
   39    3    4      2.77      3.68
   39    3    3     -0.01     -2.23
   39    3    2      2.03      2.50
   39    3    1     -0.32      2.18
   39    3    0      3.09     -0.26
  -39    3    1     -0.67      1.32
  -39    3    2      0.83     -0.62
  -39    3   20      2.58     -3.24
  -39    3   21      0.14      0.50
  -39    3   22     -0.68     -6.72
  -39    3   23     -0.13     -1.46
  -39    3   24     -0.66     -0.06
  -39    3   25      2.10      2.01
  -39    3   26     -4.43      2.82
  -39    3   27     -2.21     -0.25
  -39    3   28      0.87      3.21
  -39    3   29     -1.09     -2.43
  -39    3   30     -0.62      0.48
  -39    3   31     -3.46     -4.04
   37    3   11      2.38     -0.15
   37    3   10      0.39      0.20
   37    3    9      3.41     -3.01
   37    3    8     -2.25      2.38
   37    3    7      1.92     -0.18
   37    3    6      0.73     -1.94
   37    3    5     -0.82      2.43
   37    3    4     -2.17     -2.77
   37    3    3      0.26     -0.55
   37    3    2     -0.65     -1.10
   37    3    1      0.11     -0.45
   37    3    0      2.61     -1.62
  -37    3    1     -1.15      0.16
  -37    3    2      0.57     -2.78
  -37    3    3     -1.47     -3.89
  -37    3   18     -1.16      5.04
  -37    3   19     -1.37     -0.47
  -37    3   20     -3.31     -2.22
  -37    3   21     -0.06      1.07
  -37    3   22      2.44     -0.33
  -37    3   23     -0.74      1.74
  -37    3   24      0.98      1.26
  -37    3   25      1.70     -1.52
  -37    3   26      0.69     -3.46
  -37    3   27      1.31      3.40
  -37    3   28     -0.66     -1.26
  -37    3   29     -1.91     -0.72
  -37    3   30     -3.13      0.33
  -37    3   31      1.67      0.86
  -37    3   32     -3.83     -0.64
   35    3   14      4.23      2.92
   35    3   13      2.39     -3.11
   35    3   12      1.88     -3.61
   35    3   11      0.49     -2.25
   35    3   10     -1.14      3.30
   35    3    9     -1.47     -0.35
   35    3    8      1.24      4.87
   35    3    7     -2.74     -1.91
   35    3    6      4.99      0.79
   35    3    5      0.82     -2.07
   35    3    4      3.06     -0.09
   35    3    3      1.84     -0.89
   35    3    2      0.86      1.77
   35    3    1      0.77     -1.18
   35    3    0     -1.34     -0.41
  -35    3    1      0.90      0.93
  -35    3    2     -3.98      0.61
  -35    3    3      0.37      1.55
  -35    3   17      3.14     -2.69
  -35    3   18     -2.80     -1.36
  -35    3   19      0.95      3.13
  -35    3   20     -1.83     -0.64
  -35    3   21     -1.53     -1.21
  -35    3   22     -1.31     -1.36
  -35    3   23      2.61     -1.36
  -35    3   24      0.88     -0.32
  -35    3   25     -1.70      1.54
  -35    3   26     -0.93      0.41
  -35    3   27      6.13      0.22
  -35    3   28     -0.79     -0.01
  -35    3   29     -0.49     -5.64
  -35    3   30      0.29      0.98
  -35    3   31      0.80     -0.03
  -35    3   32      2.77      3.10
  -35    3   33     -1.40     -1.27
   33    3   15     -1.02     -6.49
   33    3   14      3.15     -2.67
   33    3   13      3.58     -2.85
   33    3   12     -0.24     -1.33
   33    3   10     -5.10     -2.85
   33    3    9     -3.92      0.95
   33    3    8     -2.13     -2.82
   33    3    7     -4.40     -0.45
   33    3    6     -1.94      1.33
   33    3    5     -0.81     -0.06
   33    3    4      0.72      3.46
   33    3    3     -0.35      2.30
   33    3    2      1.54      3.34
   33    3    1     -0.52      2.56
   33    3    0     -1.94      0.27
  -33    3    1     -1.90     -0.18
  -33    3    2      0.00     -0.61
  -33    3    3      2.80      0.79
  -33    3   15      2.95     -0.29
  -33    3   16      2.35     -0.35
  -33    3   17     -1.29     -0.93
  -33    3   18      0.75     -8.00
  -33    3   19     -0.02      2.09
  -33    3   20      1.01     -2.72
  -33    3   21      0.85      3.70
  -33    3   22      1.63      1.12
  -33    3   23      2.41     -0.93
  -33    3   24      1.32      5.86
  -33    3   25     -0.79      4.04
  -33    3   26     -4.45      6.74
  -33    3   27      1.70     -2.79
  -33    3   28     -2.49     -3.32
  -33    3   29     -0.10      0.14
  -33    3   30      3.78      1.12
  -33    3   31      1.90     -2.22
  -33    3   32      1.91     -5.72
  -33    3   33      6.62     -1.88
   31    3   16      2.06     -3.59
   31    3   15     -1.11      3.31
   31    3   14     -1.60     -4.44
   31    3   13      0.69      3.33
   31    3   12     -2.53      0.59
   31    3   11      0.77     -0.10
   31    3   10     -2.50      2.92
   31    3    9     -1.77     -1.26
   31    3    8      0.71      0.78
   31    3    7     -3.56      1.03
   31    3    6     -1.27      4.35
   31    3    5      0.35      3.22
   31    3    4      0.15      2.78
   31    3    3      1.79     -1.10
   31    3    2      1.90      0.92
   31    3    1     -0.66     -2.03
   31    3    0     -2.35     -4.17
  -31    3    1      0.32     -2.03
  -31    3    2      1.56     -2.29
  -31    3    3      2.46     -9.43
  -31    3   14     -0.70      0.51
  -31    3   15     -1.61     -2.87
  -31    3   16     -4.62      0.24
  -31    3   17      1.10     -3.76
  -31    3   18      0.39      1.76
  -31    3   19      5.98     -0.19
  -31    3   20      0.17      0.37
  -31    3   21     -0.09      1.66
  -31    3   22      3.15      2.70
  -31    3   23     -1.61     -2.30
  -31    3   24     -2.39     -3.39
  -31    3   25      3.01     -0.08
  -31    3   26      0.49     -1.25
  -31    3   27      2.79     -1.82
  -31    3   28     -1.70     -1.54
  -31    3   29     -3.78     -0.72
  -31    3   30      7.11      1.10
  -31    3   31     -5.12     -1.84
  -31    3   32      3.58      0.23
  -31    3   33      5.23      0.07
  -31    3   34      5.45      5.84
   29    3   17     -3.55     -1.80
   29    3   16      2.75      2.57
   29    3   15     -0.17      2.52
   29    3   14     -1.53      1.71
   29    3   13     -3.94      3.41
   29    3   12     -2.81      2.65
   29    3   11      1.89     -4.68
   29    3   10     -6.21      2.92
   29    3    9      3.65      4.48
   29    3    8      1.68      2.42
   29    3    7     -2.20      6.11
   29    3    6      5.66      1.46
   29    3    5      4.49     -0.44
   29    3    4      2.63      2.16
   29    3    3      0.58     -3.45
   29    3    2      5.11      0.48
   29    3    1     -0.24     -1.78
   29    3    0      2.83      1.01
  -29    3    1      3.37     -3.15
  -29    3    2      2.40      1.69
  -29    3    3     -4.30     -3.07
  -29    3    4     -4.70      1.15
  -29    3   13      0.31      2.33
  -29    3   14     -3.67      4.13
  -29    3   15     -0.42      7.28
  -29    3   16      1.14     -2.18
  -29    3   17     -1.06      7.24
  -29    3   18     -1.71      3.91
  -29    3   19      0.63      0.79
  -29    3   20     -0.61      4.46
  -29    3   21     -0.12     -5.16
  -29    3   22      3.38      5.25
  -29    3   23     -1.24     -2.03
  -29    3   24      1.43      0.16
  -29    3   25      0.11     -7.60
  -29    3   26      4.25     -2.93
  -29    3   27     -3.90     -1.56
  -29    3   28      1.04      3.53
  -29    3   29      2.73     -1.11
  -29    3   30     -1.01      1.07
  -29    3   31      4.41      0.43
  -29    3   32     -4.87      6.75
  -29    3   33      1.09      1.22
   27    3   18      4.35     11.68
   27    3   17     -4.58      6.42
   27    3   16      4.85      5.22
   27    3   15     -1.20     -3.63
   27    3   14      0.20     -2.36
   27    3   13    -10.09     -1.19
   27    3   12      4.48     -1.63
   27    3   11      0.89     -5.35
   27    3   10      1.36     -0.80
   27    3    9      5.62     -2.74
   27    3    8      6.59      2.75
   27    3    7     -0.56      1.42
   27    3    6      3.49     -2.83
   27    3    5     -0.92      2.70
   27    3    4     -4.25     -1.05
   27    3    3     -0.78      4.81
   27    3    2      0.37      1.19
   27    3    1      3.38      1.41
   27    3    0      4.64     -0.93
  -27    3    1      3.73      9.86
  -27    3    2     -3.68      4.00
  -27    3    3     -0.48      5.05
  -27    3    4      6.64      2.88
  -27    3   12      1.26     10.83
  -27    3   13      5.43     -1.02
  -27    3   14     -8.16      3.49
  -27    3   15      0.02      7.67
  -27    3   16      1.71     -2.63
  -27    3   17      0.98      3.54
  -27    3   18     -2.18      5.24
  -27    3   19      3.79      3.42
  -27    3   20     -0.80      5.16
  -27    3   21     -1.01     -0.82
  -27    3   22     -3.67     -0.36
  -27    3   23      0.50     -0.36
  -27    3   24      0.29     -5.94
  -27    3   25      4.16      0.92
  -27    3   26     -3.55     -8.21
  -27    3   27     -5.76     -2.16
  -27    3   28     -2.05      3.43
  -27    3   29     -2.15     -0.94
  -27    3   30     -3.56     -2.30
  -27    3   31      1.82      4.84
  -27    3   32      2.07      1.18
  -27    3   33      0.51     -2.81
   25    3   19     -1.34     -1.91
   25    3   18     -1.31     -1.32
   25    3   17     -2.86      5.20
   25    3   16     -6.01     -0.72
   25    3   15     -1.22      3.72
   25    3   14     -3.98      5.79
   25    3   13     -1.23      4.71
   25    3   12     -3.89      1.82
   25    3   11      7.09      2.28
   25    3   10      7.17      3.24
   25    3    9      2.70      1.65
   25    3    8     -1.96     -3.81
   25    3    7      6.11     -0.90
   25    3    6     -0.66     -3.66
   25    3    5     -2.88      1.81
   25    3    4     -1.11      0.22
   25    3    3     -1.48     -0.89
   25    3    2      3.23     -0.12
   25    3    1     -0.13     -5.45
   25    3    0     -0.50      0.53
  -25    3    1     -6.53      1.83
  -25    3    2     -1.54      3.06
  -25    3    3      5.63      2.65
  -25    3   11     -1.87     -5.96
  -25    3   12     -2.84     10.80
  -25    3   13     -2.72      2.34
  -25    3   14      1.04      0.76
  -25    3   15     -2.87      2.82
  -25    3   16      7.90      2.05
  -25    3   17      3.62     -1.89
  -25    3   18      1.84      0.92
  -25    3   19      0.94     -3.70
  -25    3   20      3.90      0.15
  -25    3   21     -0.92     -3.08
  -25    3   22     -0.51      2.93
  -25    3   23     -5.61      2.06
  -25    3   24     -3.04      3.14
  -25    3   25     -7.98     -1.49
  -25    3   26     -2.83      0.23
  -25    3   27      0.83     -8.62
  -25    3   28      2.65      1.61
  -25    3   29     -6.29     -0.83
  -25    3   30      3.11     -1.87
  -25    3   31      2.04      0.62
  -25    3   32      1.70     -4.57
  -25    3   33      1.19     -1.85
   23    3   20      0.00      1.91
   23    3   19     -3.34      0.55
   23    3   18      2.24     -0.33
   23    3   17      2.37     -4.97
   23    3   16     -2.87      2.82
   23    3   15     -4.89      5.59
   23    3   14      6.71      6.46
   23    3   13      5.86      1.03
   23    3   12      1.37      0.37
   23    3   11      2.77     -3.99
   23    3   10      2.02      5.92
   23    3    9      0.91     -0.10
   23    3    8     -1.44      0.33
   23    3    7     -0.40      1.04
   23    3    6     -1.23      4.58
   23    3    5     -2.17     -1.74
   23    3    4      0.77     -4.23
   23    3    3     -3.48     -5.47
   23    3    2     -2.80     -6.70
   23    3    1     -7.00     -8.39
   23    3    0     -5.99      2.69
  -23    3    1     -2.00     -6.27
  -23    3    2     -3.25    -14.08
  -23    3    3      7.94      6.10
  -23    3   10     -0.70      0.27
  -23    3   11     -7.38      5.05
  -23    3   12     -5.71     -6.03
  -23    3   13      2.82     -1.33
  -23    3   14      0.80    -10.34
  -23    3   15     -1.35     -7.73
  -23    3   16      0.68     -2.45
  -23    3   17      1.45     -1.04
  -23    3   18      1.46     -1.01
  -23    3   19      1.29     -1.87
  -23    3   20     -3.34     -2.57
  -23    3   21     -2.99      0.68
  -23    3   22     -2.39     -6.78
  -23    3   23     -2.32      0.40
  -23    3   24      0.44     -2.07
  -23    3   25     -3.04     -3.70
  -23    3   26     -3.47     -1.67
  -23    3   27     11.08     -3.53
  -23    3   28     -0.77     -3.87
  -23    3   29      1.55      0.01
  -23    3   30     -1.61     -0.08
  -23    3   31     -0.72     -4.56
  -23    3   32     -2.18     -2.68
   21    3   20      1.90      4.03
   21    3   19     -6.86      1.46
   21    3   18     -0.28      1.78
   21    3   17      3.88      0.64
   21    3   16     -2.51      0.15
   21    3   15     -3.57     -1.54
   21    3   14     -1.05    -16.36
   21    3   13      2.08      1.20
   21    3   12      0.63      1.62
   21    3   11      1.33      3.91
   21    3   10     -4.92     -3.69
   21    3    9      4.23      1.32
   21    3    8      3.05     -3.69
   21    3    7     -2.08      3.01
   21    3    6      1.35      4.64
   21    3    5      5.08      6.17
   21    3    4      6.82      0.21
   21    3    3      0.32      5.17
   21    3    2     -5.27      8.44
   21    3    1     -7.58     -5.12
   21    3    0      3.85     -3.16
  -21    3    1      5.43     -5.05
  -21    3    2     -6.19     -5.06
  -21    3    3     -0.53      6.14
  -21    3    9     -7.22      5.21
  -21    3   10      0.76     -6.94
  -21    3   11     -2.63     -2.99
  -21    3   12      1.85     -5.16
  -21    3   13     -2.49     -5.25
  -21    3   14      0.34     -4.45
  -21    3   15      4.80      2.89
  -21    3   16     -5.41     -5.05
  -21    3   17      5.61      2.19
  -21    3   18     -2.78     -5.19
  -21    3   19      1.67     -2.46
  -21    3   20      2.08     -4.45
  -21    3   21     -0.39     -1.38
  -21    3   22     -3.02     -6.35
  -21    3   23     -0.40      1.82
  -21    3   24      1.46     -2.96
  -21    3   25      5.63      3.63
  -21    3   26      7.77      9.20
  -21    3   27     -0.12      8.23
  -21    3   28      6.22      3.93
  -21    3   29      5.00     -1.42
  -21    3   30      6.24     -2.71
  -21    3   31     -2.06     -1.78
  -21    3   32     -1.85     -0.61
   19    3   21     -4.05      2.99
   19    3   20      1.40     -1.34
   19    3   19     -2.54      0.13
   19    3   18      2.62     -2.76
   19    3   17      0.58     -6.80
   19    3   16      7.26      6.65
   19    3   15      4.40     -7.94
   19    3   14      7.06     -0.40
   19    3   13     -1.82     -4.66
   19    3   12      0.90      7.42
   19    3   11     -1.20      0.78
   19    3   10      2.48      1.13
   19    3    9     -0.28      0.94
   19    3    8      5.58      5.05
   19    3    7      4.95     -2.59
   19    3    6      3.84      4.79
   19    3    5      1.71      0.24
   19    3    4      9.27     -3.65
   19    3    3     -6.97      7.52
   19    3    2      0.39     13.59
   19    3    1      1.81      1.66
   19    3    0     14.72      9.23
  -19    3    1    -10.29      8.71
  -19    3    2      3.34     -1.96
  -19    3    3     -7.00      2.67
  -19    3    8     -4.89     18.73
  -19    3    9     -9.05      7.09
  -19    3   10      6.18      3.67
  -19    3   11     13.78     21.44
  -19    3   12      1.38     -3.42
  -19    3   13     -3.95     -5.36
  -19    3   14      8.43     19.46
  -19    3   15     -4.99     -4.43
  -19    3   16      3.65     -3.72
  -19    3   17      2.88      0.33
  -19    3   18      0.51     -6.34
  -19    3   19     -0.65     -1.27
  -19    3   20     -6.53      1.45
  -19    3   21     -0.52      0.51
  -19    3   22     -2.92     -0.03
  -19    3   23      1.31      3.44
  -19    3   24      1.67      5.47
  -19    3   25      1.25     -0.46
  -19    3   26      3.54     -1.80
  -19    3   27      0.75     -1.54
  -19    3   28      2.24     -2.45
  -19    3   29     -1.94     -6.85
  -19    3   30     -3.00     -3.25
  -19    3   31     -3.59      1.08
  -19    3   32     -5.45      3.70
   17    3   22     -1.62      0.10
   17    3   21      1.31     -4.28
   17    3   20     -0.94     -2.69
   17    3   19      3.42     -1.40
   17    3   18     -3.07     -2.87
   17    3   17      0.33      0.68
   17    3   16     -2.00     -8.11
   17    3   15     -0.83     -0.71
   17    3   14     -3.54      3.62
   17    3   13     -2.62      1.39
   17    3   12      2.44     -7.15
   17    3   11     -8.97     -5.26
   17    3   10     -1.00     -1.03
   17    3    9     -6.01     -0.75
   17    3    8     -2.71     -0.39
   17    3    7     -3.89     -6.14
   17    3    6     -1.37    -12.16
   17    3    5     -8.73     -3.35
   17    3    4    -15.80     -1.14
   17    3    3      9.81     -7.25
   17    3    2     -3.46     -5.49
   17    3    1     -1.35      2.32
   17    3    0      6.90     12.13
  -17    3    1    -10.85     14.39
  -17    3    2      7.40     13.90
  -17    3    3      2.18      0.79
  -17    3    8      5.03     21.56
  -17    3    9      1.16     -7.76
  -17    3   10      4.42     -4.24
  -17    3   11      7.72     25.68
  -17    3   12    -10.78      4.03
  -17    3   13     -4.75      7.63
  -17    3   14      8.22     11.89
  -17    3   15      3.81      1.38
  -17    3   16      4.93     -8.29
  -17    3   17     -0.80      8.85
  -17    3   18     -2.17     -2.23
  -17    3   19      4.50      6.01
  -17    3   20      5.38      6.68
  -17    3   21      5.16      8.58
  -17    3   22      1.20     -1.59
  -17    3   23      2.40      6.07
  -17    3   24      2.05     -3.69
  -17    3   25      3.44      1.49
  -17    3   26     -2.29      3.70
  -17    3   27     -3.14     -6.71
  -17    3   28      0.69     -3.93
  -17    3   29     -7.43      4.60
  -17    3   30      1.15      0.18
  -17    3   31     -5.05      1.85
   15    3   23      0.83      1.04
   15    3   22      5.55      2.73
   15    3   21      1.21     -1.91
   15    3   20      4.57      0.18
   15    3   19     -0.32     -0.09
   15    3   18      2.85     -0.78
   15    3   17     -0.06      4.03
   15    3   16      6.40     -2.93
   15    3   15     -4.40      1.32
   15    3   14     -0.86     10.88
   15    3   13     -1.82      0.88
   15    3   12     -1.38      0.12
   15    3   11      0.57      2.86
   15    3   10      1.19     -0.25
   15    3    9      2.89     -7.73
   15    3    8      1.83     -5.08
   15    3    7     -5.88     -5.53
   15    3    6     -4.06    -14.08
   15    3    5    -10.22    -15.44
   15    3    4     -9.53      7.58
   15    3    3      5.13    -12.04
   15    3    2      9.42      9.07
   15    3    1     -3.74     -4.34
   15    3    0    -24.16     27.57
  -15    3    1     31.10    -14.58
  -15    3    2      0.03     11.19
  -15    3    6    -28.00    -32.23
  -15    3    7    -25.90    -18.15
  -15    3    8     17.04      1.40
  -15    3    9     -3.86     -9.44
  -15    3   10      0.17     -2.34
  -15    3   11     -9.75      0.67
  -15    3   12      4.95    -11.27
  -15    3   13      6.46      3.57
  -15    3   14     -9.76     -2.38
  -15    3   15     -6.53      4.57
  -15    3   16      2.66      0.21
  -15    3   17     -2.78      0.63
  -15    3   18      2.09      6.71
  -15    3   19     -3.58    -10.59
  -15    3   20      2.39     -1.26
  -15    3   21     -4.43     -6.63
  -15    3   22      6.87     -3.51
  -15    3   23      4.46     -3.05
  -15    3   24     -1.52    -11.29
  -15    3   25      6.07     -2.68
  -15    3   26      2.66     -3.76
  -15    3   27     -0.30      0.57
  -15    3   28     -6.71      0.82
  -15    3   29      4.54      6.95
  -15    3   30     -1.29      1.44
  -15    3   31      1.28      5.85
   13    3   23      6.19      1.45
   13    3   22     -3.48      2.60
   13    3   21      4.51      3.82
   13    3   20     -2.66      1.93
   13    3   19      5.30     -7.12
   13    3   18      6.24      2.96
   13    3   17      1.70     -5.66
   13    3   16     -3.60     -1.89
   13    3   15      0.12      2.86
   13    3   14      3.97     -7.50
   13    3   13     -0.62     -0.89
   13    3   12     -2.33     -5.05
   13    3   11      5.96      3.43
   13    3   10      6.01     -2.41
   13    3    9      4.25     -5.23
   13    3    8      3.58      6.75
   13    3    7     -5.14     12.85
   13    3    6     11.04     19.86
   13    3    5      7.75      6.18
   13    3    4      0.56     20.31
   13    3    3     -9.45     -1.28
   13    3    2      2.47     13.36
   13    3    1      8.44     16.72
   13    3    0     13.61      0.44
  -13    3    1      9.09    -22.19
  -13    3    2      7.26     80.09
  -13    3    5      4.63     25.27
  -13    3    6     29.21     24.67
  -13    3    7     -7.05     -1.39
  -13    3    8    -18.55      3.08
  -13    3    9    -13.40    -16.41
  -13    3   10      3.65    -10.14
  -13    3   11    -28.52      8.31
  -13    3   12      3.84     -2.81
  -13    3   13      0.55    -13.24
  -13    3   14     -3.92    -17.42
  -13    3   15      2.69      2.84
  -13    3   16      0.53     -8.24
  -13    3   17      2.31     -7.06
  -13    3   18      3.51     -8.11
  -13    3   19      4.21     -4.40
  -13    3   20      2.55    -12.98
  -13    3   21     -3.69     -4.24
  -13    3   22      5.24     -3.77
  -13    3   23     -3.96     -1.28
  -13    3   24     -3.54      5.08
  -13    3   25     -2.07      4.12
  -13    3   26      1.78     -5.54
  -13    3   27      1.99     -1.66
  -13    3   28      5.11      2.66
  -13    3   29      4.96     -2.43
  -13    3   30      6.69     -7.74
  -13    3   31      2.31     -1.10
   11    3   24      9.35      3.36
   11    3   23     -1.38     -2.04
   11    3   22      1.95      7.29
   11    3   21     -1.30      1.95
   11    3   20     -2.24      3.54
   11    3   19     -1.17     -0.17
   11    3   18      1.02     -1.78
   11    3   17     -1.11     -0.96
   11    3   16     -7.44      3.53
   11    3   15      0.29      1.98
   11    3   14     -4.24     -2.26
   11    3   13     -6.69     -0.62
   11    3   12     -2.09     -5.68
   11    3   11     13.10      0.10
   11    3   10     -5.17      2.64
   11    3    9      4.71      4.61
   11    3    8      6.25     -0.27
   11    3    7      8.00     18.92
   11    3    6      5.79      6.72
   11    3    5      7.00     13.09
   11    3    4      4.51     11.47
   11    3    3     -3.78     23.41
   11    3    2    -13.07    -23.08
   11    3    1     16.71     32.30
   11    3    0    -18.76    -30.15
  -11    3    1     -7.72    -40.12
  -11    3    2      1.24    -11.54
  -11    3    4      9.04     57.89
  -11    3    5     10.66    -10.82
  -11    3    6      1.03    -24.25
  -11    3    7     49.63     12.00
  -11    3    8    -30.42     24.03
  -11    3    9      2.25     16.42
  -11    3   10     -4.89     -6.39
  -11    3   11      8.86     -6.24
  -11    3   12     -4.84     11.87
  -11    3   13      0.22      6.44
  -11    3   14      4.51    -12.84
  -11    3   15      8.47      1.16
  -11    3   16     11.55     -1.42
  -11    3   17      2.33    -14.11
  -11    3   18     -0.56    -10.17
  -11    3   19     -3.24     -0.20
  -11    3   20     -1.23     -4.53
  -11    3   21      1.70      1.26
  -11    3   22      0.39      5.41
  -11    3   23     -2.66     -7.45
  -11    3   24     -1.05      3.55
  -11    3   25      5.56      4.54
  -11    3   26     -0.19      2.01
  -11    3   27      5.01     -3.84
  -11    3   28      5.68      1.18
  -11    3   29      1.15      3.95
  -11    3   30     -4.00      0.12
    9    3   25      5.94     -0.30
    9    3   24      0.23      3.40
    9    3   23     -2.16     -7.03
    9    3   22     -0.53     -1.48
    9    3   21     -3.53     -2.41
    9    3   20     11.25      0.07
    9    3   19     -3.27      3.06
    9    3   18     -0.92      5.28
    9    3   17     -2.72      0.12
    9    3   16      5.57     -2.90
    9    3   15      1.61     -3.39
    9    3   14      2.89     -0.88
    9    3   13      0.60     -2.55
    9    3   12     -1.38     -4.14
    9    3   11     -0.19     -3.89
    9    3   10     -4.49      3.12
    9    3    9     -4.41      1.75
    9    3    8      7.12     -9.70
    9    3    7     10.66     -7.72
    9    3    6    -13.17     -2.69
    9    3    5    -15.86    -11.15
    9    3    4     22.49    -27.47
    9    3    3    -12.09      4.12
    9    3    2      9.28    -63.64
    9    3    1     -2.74     -4.13
   -9    3    1    -29.68     21.67
   -9    3    2    -43.04     16.81
   -9    3    3     10.96    -70.16
   -9    3    4     43.86    -29.69
   -9    3    5    -38.24     20.28
   -9    3    6      4.73     15.23
   -9    3    7    -33.66     -2.07
   -9    3    8     37.53    -16.19
   -9    3    9    -11.45     22.02
   -9    3   10      0.26     21.09
   -9    3   11     -4.17    -16.84
   -9    3   12     -5.11      9.29
   -9    3   13     -4.78     10.22
   -9    3   14      8.62    -10.96
   -9    3   15     -6.96     -4.81
   -9    3   16     -3.40      5.92
   -9    3   17      3.04     -3.10
   -9    3   18     -0.53      6.78
   -9    3   19      6.63      3.35
   -9    3   20      2.01      0.21
   -9    3   21      0.52      5.64
   -9    3   22     -3.05      3.13
   -9    3   23     -0.43      6.27
   -9    3   24      5.55    -10.98
   -9    3   25     -7.83      3.04
   -9    3   26      8.89      1.94
   -9    3   27     -1.63     -2.82
   -9    3   28     -4.75     -3.67
   -9    3   29     -2.68     -1.65
   -9    3   30     -1.66      1.51
    7    3   25     -1.81     -4.75
    7    3   24      0.14     -0.34
    7    3   23     -4.15      0.95
    7    3   22      4.29      2.21
    7    3   21     -0.40      0.64
    7    3   20      4.71     -2.91
    7    3   19     -6.91     -0.01
    7    3   18     -1.05     -1.95
    7    3   17     -0.54      1.45
    7    3   16     -5.28     -3.30
    7    3   15     -5.66     -0.91
    7    3   14      0.77     -2.20
    7    3   13     -5.30     -7.15
    7    3   12      0.06      4.55
    7    3   11      0.27     -6.52
    7    3   10     -4.28      5.54
    7    3    9     -0.47     -2.95
    7    3    8     -1.24     -2.55
    7    3    7     -9.48    -24.11
    7    3    6    -18.09     21.12
    7    3    5     23.33    -26.34
    7    3    4     23.05    -11.47
    7    3    3      9.46    -41.57
    7    3    2     24.15     32.50
    7    3    1     45.60    -51.66
   -7    3    1     39.93    -81.95
   -7    3    2     35.37     -6.38
   -7    3    3    -31.40     -4.15
   -7    3    5    -84.97   -115.66
   -7    3    6    -21.35     23.56
   -7    3    7     -7.30    -29.46
   -7    3    8     -5.02    -51.26
   -7    3    9    -12.68     12.48
   -7    3   10    -29.12      2.54
   -7    3   11      2.32    -27.97
   -7    3   12     -6.53     -5.64
   -7    3   13     -7.66      4.01
   -7    3   14      9.11    -18.00
   -7    3   15     -1.49     -0.11
   -7    3   16     -4.47     -0.49
   -7    3   17     -0.24      3.83
   -7    3   18      2.63      7.16
   -7    3   19      2.35     -0.22
   -7    3   20     -3.78     10.56
   -7    3   21     -4.46     -9.20
   -7    3   22     -5.03      2.44
   -7    3   23      8.86      0.18
   -7    3   24     -3.18      2.85
   -7    3   25      1.78     -3.66
   -7    3   26      2.55      3.53
   -7    3   27      3.83      2.79
   -7    3   28      3.69      1.96
   -7    3   29     -2.46     -1.59
    5    3   26     -0.67      4.32
    5    3   25     -2.32     -1.46
    5    3   24     -3.05      4.25
    5    3   23      2.18     -3.73
    5    3   22      2.74      3.87
    5    3   21      4.17     -4.44
    5    3   20     -0.83      0.08
    5    3   19      8.42      3.95
    5    3   18      1.36     -4.89
    5    3   17      6.09      4.73
    5    3   16      0.48     -0.79
    5    3   15      0.34      2.28
    5    3   14      1.21     -1.27
    5    3   13      3.94      7.66
    5    3   12      2.54     13.14
    5    3   11     17.24      1.28
    5    3   10      7.30    -15.07
    5    3    9     -1.74      6.55
    5    3    8    -28.44     -0.92
    5    3    7    -12.96      0.23
    5    3    6     25.43    -47.38
    5    3    5     12.88     16.76
    5    3    4     52.81      1.86
    5    3    3     -4.63     -8.98
    5    3    1      6.13     36.18
    5    3    0    104.00      2.65
   -5    3    1     45.55     53.94
   -5    3    2    -82.69   -124.71
   -5    3    3    -63.41     77.35
   -5    3    4     23.41    -32.84
   -5    3    6     16.09    -35.38
   -5    3    7     -9.61     -3.16
   -5    3    8     -6.43    -60.74
   -5    3    9    -31.46     -1.22
   -5    3   10    -26.78      4.09
   -5    3   11     21.82    -25.55
   -5    3   12      4.41     -8.74
   -5    3   13     13.30      5.04
   -5    3   14     -2.94     -4.01
   -5    3   15      3.48      3.71
   -5    3   16     -0.82      0.04
   -5    3   17      3.35      4.96
   -5    3   18     -6.39     -8.58
   -5    3   19     -0.09      2.61
   -5    3   20     -5.09     -2.48
   -5    3   21      2.00     12.72
   -5    3   22     -5.41      0.43
   -5    3   23      3.99     11.46
   -5    3   24      0.64      0.71
   -5    3   25      8.29      6.29
   -5    3   26      1.31    -11.21
   -5    3   27     -4.65      3.37
   -5    3   28      1.94     -2.13
   -5    3   29     -1.64     -0.94
    3    3   26      4.14     -4.02
    3    3   25     -1.82      0.45
    3    3   24     -4.68      6.18
    3    3   23      1.74      1.24
    3    3   22      4.72      6.28
    3    3   21     -0.72     -0.01
    3    3   20     -4.25      5.82
    3    3   19      5.88     -7.20
    3    3   18      4.11     -1.57
    3    3   17      7.31     -5.60
    3    3   16     -8.55     -9.62
    3    3   15      8.55     12.20
    3    3   14      7.06     -7.61
    3    3   13      6.24      4.34
    3    3   12      4.22      7.88
    3    3   11      3.96     -7.07
    3    3   10     -4.21     -8.08
    3    3    9      2.87    -17.66
    3    3    8      2.26     21.43
    3    3    7     22.56    -22.92
    3    3    6     24.37     11.54
    3    3    5    -53.85    -43.70
    3    3    4     -7.80     91.88
    3    3    3     -6.62     28.07
    3    3    2     -5.88     -6.09
    3    3    1     17.59    -74.63
   -3    3    1    -31.53    -15.46
   -3    3    3    -45.51     36.01
   -3    3    4    -13.67    -36.59
   -3    3    6     -9.51    -12.04
   -3    3    7    -43.36      5.88
   -3    3    8      5.36    -12.08
   -3    3    9     -6.51    -16.48
   -3    3   10     24.98    -12.42
   -3    3   11     -0.66      7.13
   -3    3   12      9.01     -8.20
   -3    3   13      5.44     -1.77
   -3    3   14      4.01     14.15
   -3    3   15     -8.35     -4.27
   -3    3   16      5.65      0.85
   -3    3   17     -1.12      6.99
   -3    3   18      0.86      7.91
   -3    3   19     -1.37     -1.47
   -3    3   20     -2.38      6.25
   -3    3   21      5.65    -11.41
   -3    3   22     -4.83      2.47
   -3    3   23      0.26     -6.28
   -3    3   24     -4.46     -2.60
   -3    3   25      0.26      1.20
   -3    3   26     -3.80      3.39
   -3    3   27     -2.27     -5.97
   -3    3   28      2.62      3.29
    1    3   27     -6.78      4.61
    1    3   26      0.74    -14.19
    1    3   25     -2.59     -2.83
    1    3   24      0.18     -3.90
    1    3   23     -6.92    -13.40
    1    3   22      1.17      6.08
    1    3   21      2.42     -7.73
    1    3   20      3.31     -0.76
    1    3   19     -6.20     -6.15
    1    3   18      1.94     -0.73
    1    3   17      0.39     -2.41
    1    3   16     -4.24     -8.25
    1    3   15     -3.69      3.23
    1    3   14     -4.13     -3.96
    1    3   13     -4.32    -13.49
    1    3   12     -1.72    -14.15
    1    3   11    -15.37      6.39
    1    3   10     -9.15     -6.12
    1    3    9     -0.34     -5.30
    1    3    8     14.17    -10.57
    1    3    7     52.15     10.23
    1    3    6     -9.74    -14.87
    1    3    5    -87.08     46.85
    1    3    3    -36.48   -124.67
    1    3    2    -26.64    -57.32
    1    3    1    -27.33     23.25
   -1    3    1   -165.16     57.10
   -1    3    3    -15.69    -67.54
   -1    3    4     97.62    -41.40
   -1    3    5     55.30     -7.94
   -1    3    6    -25.49    -41.25
   -1    3    7      2.16      6.24
   -1    3    8    -10.30     -2.78
   -1    3    9     23.65      0.40
   -1    3   10     25.88      2.39
   -1    3   11     -4.14     19.94
   -1    3   12     -6.05     -8.11
   -1    3   13     -0.74     -5.82
   -1    3   14     -4.07     -2.48
   -1    3   15      9.02      1.46
   -1    3   16      4.06     -5.38
   -1    3   17     -5.34      1.44
   -1    3   18     -0.70      1.91
   -1    3   19     -2.06      2.36
   -1    3   20      5.28     -2.51
   -1    3   21     -0.27     -5.02
   -1    3   22     -0.90     -0.19
   -1    3   23      7.10     -2.64
   -1    3   24      4.15     -3.11
   -1    3   25      0.59      2.25
   -1    3   26     -2.09      4.91
   -1    3   27     -6.01     -3.44
   -1    3   28      2.91     -0.41
   -1    3    2    196.59   -155.62
    1    3    4     -4.85    -42.48
    5    3    2     15.46     52.23
    9    3    0    -90.77    -17.40
  -11    3    3     10.98    -12.91
  -13    3    4    -34.85     10.52
  -13    3    3    -35.01    -14.92
  -15    3    5    -10.50     76.05
  -15    3    4      1.15    -31.60
  -15    3    3     10.61     -8.19
  -17    3    7     17.13     -3.11
  -17    3    6    -15.02    -21.86
  -17    3    5      9.65    -16.28
  -17    3    4     25.82    -10.85
  -19    3    7      8.53     -3.04
  -19    3    6     16.42      7.76
  -19    3    5     14.76      4.45
  -19    3    4      4.36      9.99
  -21    3    8      6.74     10.40
  -21    3    7      5.16      0.90
  -21    3    6      6.97     -7.87
  -21    3    5     -0.92     -2.12
  -21    3    4    -21.53      5.78
  -23    3    9      1.84     -5.50
  -23    3    8     10.23    -11.96
  -23    3    7     -4.73     11.13
  -23    3    6     -7.84     28.54
  -23    3    5    -19.76      4.44
  -23    3    4     -6.28     -2.52
  -25    3   10     12.92     10.61
  -25    3    9     10.20      0.71
  -25    3    8     -0.53     -5.11
  -25    3    7     -5.50      1.87
  -25    3    6     -0.24     12.96
  -25    3    5      0.76     -3.48
  -25    3    4      4.90      2.58
  -27    3   11      1.39      3.11
  -27    3   10      6.54     -6.49
  -27    3    9     -0.38      4.74
  -27    3    8     -2.57      3.84
  -27    3    7     -9.40      8.47
  -27    3    6      4.52     -6.56
  -27    3    5      9.06      5.84
  -29    3   12      7.26      1.70
  -29    3   11     -6.85     -2.65
  -29    3   10    -10.25      0.65
  -29    3    9     -7.83      3.56
  -29    3    8     -4.15      0.03
  -29    3    7     -1.06     -9.05
  -29    3    6      2.40     -5.89
  -29    3    5     -2.97     -2.42
  -31    3   13      0.91      1.04
  -31    3   12      2.42      1.12
  -31    3   11     -4.18     -5.46
  -31    3   10     -3.18      2.60
  -31    3    9     -4.99     -0.53
  -31    3    8      1.15     -1.73
  -31    3    7      1.16     -4.92
  -31    3    6     -0.82      1.62
  -31    3    5     -2.05     -5.27
  -31    3    4     -6.77     -0.25
  -33    3   14      2.22     -1.43
  -33    3   13      0.57      3.71
  -33    3   12     -4.84     -5.81
  -33    3   11     -2.80      3.28
  -33    3   10      3.43     -1.23
  -33    3    9      1.43     -0.97
  -33    3    8      4.86      2.85
  -33    3    7     -0.45      2.10
  -33    3    6      0.94      4.24
  -33    3    5      0.09      0.11
  -33    3    4      3.11     -1.82
   33    3   11     -4.25     -0.23
  -35    3   16      0.44     -0.89
  -35    3   15      0.82     -0.11
  -35    3   14     -0.14     -3.59
  -35    3   13     -1.25      0.07
  -35    3   12     -0.76     -2.63
  -35    3   11      4.61      3.03
  -35    3   10     -3.78     -2.03
  -35    3    9      0.34     -2.44
  -35    3    8     -1.92      1.35
  -35    3    7      0.69      3.68
  -35    3    6     -1.48     -5.50
  -35    3    5      0.59      2.50
  -35    3    4      0.52      0.64
  -37    3   17      2.23      0.08
  -37    3   16     -0.43      6.15
  -37    3   15     -2.37      3.59
  -37    3   14     -3.44      1.20
  -37    3   13     -3.41     -0.22
  -37    3   12     -1.47     -4.36
  -37    3   11      0.82      5.93
  -37    3   10      0.63      3.89
  -37    3    9     -3.35     -2.00
  -37    3    8     -6.94      1.41
  -37    3    7     -1.70      1.10
  -37    3    6     -2.36     -3.82
  -37    3    5     -5.32      0.89
  -37    3    4      0.45      0.70
   37    3   12     -1.26     -1.20
  -39    3   19      0.01     -1.13
  -39    3   18      0.74     -4.24
  -39    3   17     -1.40     -1.53
  -39    3   16     -4.76     -1.62
  -39    3   15      2.06     -4.04
  -39    3   14      4.48     -1.13
  -39    3   13     -0.06      4.39
  -39    3   12     -0.43     -3.02
  -39    3   11     -3.73     -1.26
  -39    3   10     -1.32     -3.01
  -39    3    9     -0.15      1.47
  -39    3    8      1.58      3.41
  -39    3    7     -0.97      0.23
  -39    3    6      0.58      1.88
  -39    3    5     -1.23      2.59
  -39    3    4      0.24      2.06
  -39    3    3      0.14     -2.99
  -41    3   30     -1.60      0.52
  -41    3   29     -3.14     -0.05
  -41    3   21     -3.86      1.64
  -41    3   20      0.58     -0.33
  -41    3   19     -1.19     -1.48
  -41    3   18     -2.41     -0.65
  -41    3   17     -2.26      0.17
  -41    3   16     -4.30     -1.49
  -41    3   15      2.33     -1.70
  -41    3   14     -5.59     -3.08
  -41    3   13     -2.54      3.08
  -41    3   12     -3.04     -0.15
  -41    3   11     -0.83      0.58
  -41    3   10      0.92     -5.84
  -41    3    9      2.72     -1.25
  -41    3    8      4.16     -0.88
  -41    3    7     -0.10      1.98
  -41    3    6      0.00     -4.33
  -41    3    5      1.27      0.16
  -41    3    4     -0.06     -0.52
  -41    3    3     -0.95      0.86
   41    3    2      2.45     -0.58
   41    3    6      0.83      0.89
   41    3    7      1.63      4.17
  -43    3   29     -1.52     -0.23
  -43    3   28     -1.93      0.92
  -43    3   27      0.88      1.78
  -43    3   24     -3.94     -0.96
  -43    3   23     -1.82     -0.26
  -43    3   22     -0.27      6.08
  -43    3   21      2.18      0.49
  -43    3   20     -0.99      0.42
  -43    3   19     -0.44      2.27
  -43    3   18     -3.86     -0.63
  -43    3   17     -0.86      1.47
  -43    3   16      4.15     -5.45
  -43    3   15      5.33     -2.06
  -43    3   14      1.12     -0.64
  -43    3   13      1.21     -6.96
  -43    3   12     -2.02     -1.04
  -43    3   11      2.05     -1.09
  -43    3   10      0.14      2.91
  -43    3    9      3.23     -1.45
  -43    3    8     -0.89     -0.93
  -43    3    7     -2.08     -0.19
  -43    3    6      2.14      1.08
  -43    3    5      0.14     -0.56
  -43    3    4     -0.36      0.35
  -43    3    3     -0.38      3.07
  -43    3    2     -0.38      5.62
  -43    3    1      0.66     -3.52
   43    3    0      1.39      0.78
   43    3    2      1.64     -2.28
   43    3    3      0.40     -0.68
   43    3    4      0.36      1.23
   43    3    5     -2.79     -1.38
  -45    3   26      0.82     -0.55
  -45    3   25      1.47     -0.26
  -45    3   21      2.15     -1.26
  -45    3   20      1.69     -4.67
  -45    3   19      1.32      2.11
  -45    3   18     -0.53      0.17
  -45    3   17      9.28     -0.13
  -45    3   16     -1.72      0.95
  -45    3   15     -1.58      1.45
  -45    3   14     -4.67      1.98
  -45    3   13      4.52     -0.82
  -45    3   12     -0.74      1.54
  -45    3   11      2.47     -1.75
  -45    3   10     -2.11      0.26
  -45    3    9     -2.01      3.50
  -45    3    5      0.46      1.03
  -45    3    4      2.45      0.21
  -45    3    3     -0.16     -0.32
   45    3    0     -0.45     -0.53
   45    3    1      1.91     -1.05
   45    3    2      0.62      1.03
  -47    3   21     -2.22      2.15
  -47    3    8     -0.05      0.40
  -47    3    7     -0.79     -0.01
   42    4    4     -0.86      1.15
   42    4    1     -1.10     -0.15
  -42    4   24      0.15      0.01
  -42    4   25      0.06      0.12
  -42    4   26      2.03      0.04
  -42    4   27     -3.45      0.03
   40    4    8      0.78      1.50
   40    4    6     -1.93      2.53
   40    4    4     -1.53      0.45
   40    4    3     -2.00      1.43
   40    4    2     -0.82     -4.17
   40    4    1     -0.15      2.27
   40    4    0      0.38     -0.88
  -40    4    1      2.16      2.17
  -40    4   22      1.85     -0.75
  -40    4   23      1.53      0.26
  -40    4   24      0.58      1.95
  -40    4   25      1.68      0.98
  -40    4   26      1.79      2.72
   38    4   10      1.72     -2.07
   38    4    9      5.95     -0.28
   38    4    8     -4.33     -3.63
   38    4    7      2.33      0.83
   38    4    6     -1.89     -2.22
   38    4    5     -0.23      0.15
   38    4    4      0.63     -0.03
   38    4    3      2.31      1.82
   38    4    2     -0.23      2.31
   38    4    1      1.25     -0.50
   38    4    0     -2.14     -0.15
  -38    4    1      1.03     -1.43
  -38    4    2      1.06     -0.61
  -38    4   20      2.47     -0.56
  -38    4   21      0.95      0.48
  -38    4   22     -0.25     -0.29
  -38    4   23      0.06      1.36
  -38    4   24      0.14     -0.04
  -38    4   25      2.62     -0.35
  -38    4   26     -0.42     -2.74
  -38    4   27      2.24     -2.84
  -38    4   28     -0.46      0.41
  -38    4   29     -0.91      1.57
  -38    4   30      5.20     -0.52
  -38    4   31      1.73     -1.10
   36    4   13      4.59      0.44
   36    4   12     -4.27      6.00
   36    4   11      0.60     -0.57
   36    4   10      1.46      2.81
   36    4    9     -0.19     -1.08
   36    4    8      2.50      1.72
   36    4    7      2.20     -5.33
   36    4    6      0.94     -0.04
   36    4    5      0.33      0.45
   36    4    4      2.61      1.05
   36    4    3     -2.68     -0.42
   36    4    2     -0.08      0.41
   36    4    1      0.99     -0.13
   36    4    0     -0.10      3.83
  -36    4    1      2.15      1.21
  -36    4    2      1.20      2.27
  -36    4   19      7.12      2.88
  -36    4   20      2.46      2.26
  -36    4   21      0.06      5.03
  -36    4   22      0.15     -0.91
  -36    4   23      0.17      2.83
  -36    4   24      0.97      2.05
  -36    4   25      1.96      2.48
  -36    4   26      1.23     -1.14
  -36    4   27     -2.06      0.28
  -36    4   28      1.41     -2.46
  -36    4   29     -0.90     -0.12
  -36    4   30     11.18     -2.34
  -36    4   31     -4.36      1.57
   34    4   14     -1.79      0.47
   34    4   13     -0.76     -1.54
   34    4   12     -3.52      3.18
   34    4   11     -2.30      1.39
   34    4   10      2.94     -0.45
   34    4    9     -1.66      1.74
   34    4    8      1.02      1.37
   34    4    7      0.09      3.52
   34    4    6      2.66      1.08
   34    4    5      0.51      1.89
   34    4    4     -3.99     -0.52
   34    4    3      1.12     -0.99
   34    4    2     -2.54     -2.45
   34    4    1      1.48     -2.38
   34    4    0      1.28      0.73
  -34    4    1      0.69      2.34
  -34    4    2      0.52      2.06
  -34    4   17     -3.67      1.80
  -34    4   18     -1.15      4.72
  -34    4   19     -0.41      0.69
  -34    4   20      1.43      4.72
  -34    4   21     -1.13      2.94
  -34    4   22      3.65     -1.74
  -34    4   23      0.39     -2.89
  -34    4   24     -2.25      0.67
  -34    4   25     -2.51     -5.57
  -34    4   26      0.08     -2.79
  -34    4   27     -3.28     -0.06
  -34    4   29     -2.35      0.94
  -34    4   30      0.57     -2.89
  -34    4   31     -0.86     -1.14
  -34    4   32      3.62     -1.39
  -34    4   33      4.51     -0.61
   32    4   15      0.09      0.56
   32    4   14      0.42      3.49
   32    4   13      0.99      1.86
   32    4   12      1.40     -0.49
   32    4   11     -2.70      0.80
   32    4   10     -2.01      4.51
   32    4    9      3.68      5.67
   32    4    8     -0.14     -0.10
   32    4    7     -3.47      5.89
   32    4    6      5.28     -0.18
   32    4    5     -1.71      0.32
   32    4    4     -0.20     -1.39
   32    4    3      2.02     -1.59
   32    4    2     -0.19     -0.29
   32    4    1      0.37      4.68
   32    4    0      1.68     -1.54
  -32    4    1      1.03      2.49
  -32    4    2     -2.83      2.68
  -32    4    3      0.01      0.04
  -32    4   16      0.24     -2.84
  -32    4   17      0.85      2.24
  -32    4   18     -0.44      1.87
  -32    4   19      0.38      0.05
  -32    4   20      0.09     -0.64
  -32    4   21     -1.93     -0.65
  -32    4   22      0.79      0.82
  -32    4   23      0.60      0.76
  -32    4   24      1.72     -3.21
  -32    4   25     -3.03     -2.41
  -32    4   26      2.29      0.60
  -32    4   27      0.78     -4.27
  -32    4   28      1.81      0.06
  -32    4   29      1.05      0.83
  -32    4   30     -1.35      0.05
  -32    4   31      1.77      0.57
  -32    4   32      2.20     -3.68
  -32    4   33      1.07      3.80
  -32    4   34     -1.43     -1.04
   30    4   16     -2.96     -1.49
   30    4   15      3.04      3.48
   30    4   14     -2.36      2.55
   30    4   13      6.37      4.16
   30    4   12      6.10      1.18
   30    4   11     -0.21     -2.62
   30    4   10     -3.76     -0.93
   30    4    9      5.89      0.58
   30    4    8     -2.85     -0.33
   30    4    7      1.29     -4.18
   30    4    6     -1.57     -2.12
   30    4    5     -4.20     -2.79
   30    4    4      0.71     -0.80
   30    4    3     -2.29      1.78
   30    4    2     -1.81      1.40
   30    4    1     -1.89      5.18
   30    4    0      1.27      0.74
  -30    4    1      0.75     -2.87
  -30    4    2      2.37     -5.25
  -30    4    3      4.14     -2.38
  -30    4   14      2.58     -2.29
  -30    4   15     -2.41     -3.70
  -30    4   16      6.35     -5.05
  -30    4   17      0.23      1.08
  -30    4   18     -1.08     -2.16
  -30    4   19     -0.45     -1.78
  -30    4   20      1.02     -5.82
  -30    4   21      0.59     -2.48
  -30    4   22     -2.93      0.89
  -30    4   23     -2.20     -0.42
  -30    4   24      1.38     -9.01
  -30    4   25     -3.18      0.94
  -30    4   26      0.43      1.97
  -30    4   27     -1.17     -0.79
  -30    4   28     -3.52      3.15
  -30    4   29     -0.97     -1.11
  -30    4   30     -3.82      2.81
  -30    4   31     -4.02      1.61
  -30    4   32     -5.72      4.62
  -30    4   33    -20.90      1.01
  -30    4   34     -1.35      1.15
   28    4   17     -1.30     -0.11
   28    4   16     -1.66     -1.71
   28    4   15      1.19      2.88
   28    4   14     -0.43     -6.17
   28    4   13     -2.62     -2.83
   28    4   12     -0.66      1.84
   28    4   11     -2.33      2.70
   28    4   10     -0.96      1.13
   28    4    9      4.83      4.35
   28    4    8     -4.34     -1.35
   28    4    7     -1.14     -1.17
   28    4    6     -2.57     -1.28
   28    4    5     -3.18      2.96
   28    4    4     -4.43      3.11
   28    4    3      0.33      3.46
   28    4    2     -6.52      4.77
   28    4    1     -3.42      0.73
   28    4    0     -4.23      0.00
  -28    4    1     -1.61     -0.43
  -28    4    2     -3.71      3.55
  -28    4    3     -2.05     -3.61
  -28    4   13      3.17     -0.37
  -28    4   14     -1.23      0.95
  -28    4   15     -0.60     -1.22
  -28    4   16      4.37      3.87
  -28    4   17      4.56     -2.45
  -28    4   18      1.63      1.13
  -28    4   19      2.99      0.21
  -28    4   20      2.08     -4.93
  -28    4   21      1.82     -5.27
  -28    4   22      2.60     -3.46
  -28    4   23      3.24     -4.37
  -28    4   24     -4.14     -3.47
  -28    4   25      2.74      3.41
  -28    4   26     -1.74      4.71
  -28    4   27      0.10      3.02
  -28    4   28      4.91      5.72
  -28    4   29      0.07      0.40
  -28    4   30     -0.67     -1.16
  -28    4   31     -0.51      7.98
  -28    4   32     -5.79      1.25
  -28    4   33     -1.86      2.30
   26    4   18     -3.25     -2.82
   26    4   17      4.67     -2.73
   26    4   16      3.23      2.99
   26    4   15      1.91     -1.45
   26    4   14      1.51     -7.05
   26    4   13     -4.10      5.33
   26    4   12      1.85      1.82
   26    4   11      0.99      5.93
   26    4   10      2.68      2.56
   26    4    9     -3.58      1.53
   26    4    8      0.26     -5.87
   26    4    7     -1.93      1.83
   26    4    6      4.88     -0.54
   26    4    5      1.24     -1.30
   26    4    4      0.84      1.15
   26    4    3      2.95     -1.21
   26    4    2      0.99     -1.89
   26    4    1     -1.51     -2.05
   26    4    0     -3.14      0.99
  -26    4    1      4.38      7.41
  -26    4    2     -4.83      6.04
  -26    4    3     -8.88      2.16
  -26    4   12      1.25      4.28
  -26    4   13     -2.23     10.29
  -26    4   14     -1.43      3.40
  -26    4   15     -3.69      3.07
  -26    4   16     -4.83      3.05
  -26    4   17     -7.35      0.66
  -26    4   18     -4.33     -9.96
  -26    4   19     -2.02     -0.38
  -26    4   20     -2.11     -1.02
  -26    4   21     -0.15      0.91
  -26    4   22      0.55      5.37
  -26    4   23      3.73     -0.90
  -26    4   24      0.81      7.84
  -26    4   25      5.25      3.88
  -26    4   26      0.29     -4.58
  -26    4   27     -1.03      2.53
  -26    4   28      2.65      3.43
  -26    4   29     -0.95     -0.31
  -26    4   30     -2.53     -0.27
  -26    4   31     -4.49     -0.93
  -26    4   32      0.88     -2.23
  -26    4   33      7.68     -3.55
   24    4   19     -1.13      1.77
   24    4   18      0.90     -2.07
   24    4   17      1.79      0.99
   24    4   16      0.92     -0.52
   24    4   15      0.80     -4.82
   24    4   14      2.39     -3.39
   24    4   13     -0.30      3.81
   24    4   12     -2.04     -1.41
   24    4   11      6.30     -3.06
   24    4   10      0.07      2.39
   24    4    9     -0.95     -3.23
   24    4    8     -0.15      1.10
   24    4    7      2.65      2.88
   24    4    6     -2.57     -2.66
   24    4    5      2.44     -1.05
   24    4    4      0.66     -7.01
   24    4    3     -1.77      0.09
   24    4    2     11.56     -1.10
   24    4    1      4.89     -2.83
   24    4    0     -0.76     -3.06
  -24    4    1      4.54     -0.77
  -24    4    2      8.25     -4.82
  -24    4    3      1.08    -10.31
  -24    4   11      6.41      1.07
  -24    4   12      9.19      0.38
  -24    4   13     -4.57      4.93
  -24    4   14      3.36      2.14
  -24    4   15      2.15     -2.35
  -24    4   16     -2.28      4.52
  -24    4   17     -0.73      3.03
  -24    4   18      2.96     -2.20
  -24    4   19     -6.36      4.27
  -24    4   20     -0.73      1.85
  -24    4   21     -3.01      3.13
  -24    4   22      5.83      2.78
  -24    4   23      1.77     -1.98
  -24    4   24      2.33      6.88
  -24    4   25     -2.71      3.24
  -24    4   26      1.62      1.81
  -24    4   27     -0.63      5.39
  -24    4   28      3.09      1.50
  -24    4   29     -5.30      3.51
  -24    4   30      7.21      0.54
  -24    4   31     -5.25      1.16
  -24    4   32      7.30     -9.11
  -24    4   33      8.47      5.93
   22    4   20     -6.26     -3.26
   22    4   19      2.55      1.47
   22    4   18     -1.14     -5.95
   22    4   17      2.54      3.65
   22    4   16     -2.95      1.66
   22    4   15     -4.20     -1.00
   22    4   14      7.08      7.73
   22    4   13      3.45      3.79
   22    4   12      2.52      2.62
   22    4   11     -2.68      0.45
   22    4   10     -6.06     -2.91
   22    4    9     -2.28     -0.39
   22    4    8      0.16      0.58
   22    4    7     -2.49      4.68
   22    4    6      2.28     -0.97
   22    4    5      4.36     -0.78
   22    4    4      2.07     -4.87
   22    4    3     -2.78     -5.53
   22    4    2      1.97     -0.02
   22    4    1     10.94     -1.64
   22    4    0      4.02     -3.51
  -22    4    1      3.85     -8.31
  -22    4    2     -1.96     -8.49
  -22    4   10     -0.15      0.50
  -22    4   11     13.84      2.80
  -22    4   12     -0.81    -14.40
  -22    4   13     -7.22      1.29
  -22    4   14      5.88     -9.27
  -22    4   15      4.36      4.06
  -22    4   16     -6.55     -5.97
  -22    4   17      8.28      3.80
  -22    4   18     -0.20      1.81
  -22    4   19      5.66      0.51
  -22    4   20      1.68     -0.74
  -22    4   21      2.26      2.07
  -22    4   22     -0.82     -5.94
  -22    4   23     -1.79     -1.14
  -22    4   24      0.42      0.22
  -22    4   25     -2.57     -4.54
  -22    4   26     -2.03      6.04
  -22    4   27      5.07     -7.36
  -22    4   28     -8.57     -1.06
  -22    4   29     -0.02     -3.68
  -22    4   30      3.26      3.14
  -22    4   31      1.07     -0.56
  -22    4   32      1.42      2.73
   20    4   21      0.86     -0.89
   20    4   20      3.21      1.85
   20    4   19      5.01     -0.04
   20    4   18      0.57     -2.35
   20    4   17      4.53      2.43
   20    4   16      2.79     -0.83
   20    4   15     -2.23      2.20
   20    4   14     -0.43     -5.22
   20    4   13      1.10     -1.12
   20    4   12     -2.70     -4.19
   20    4   11      0.19      2.11
   20    4   10     -2.25      1.26
   20    4    9     -3.28     -0.96
   20    4    8     -3.32      0.79
   20    4    7     -1.88      3.26
   20    4    6     -7.73      2.85
   20    4    5     -7.90      7.98
   20    4    4      3.80      2.48
   20    4    3     -6.71      8.36
   20    4    2    -10.14      5.82
   20    4    1     -1.87      5.29
   20    4    0      6.04     -2.36
  -20    4    1    -16.26      1.53
  -20    4    2      7.23      3.16
  -20    4    3     16.25      7.12
  -20    4    9    -16.48      2.56
  -20    4   10    -12.64     20.79
  -20    4   11     -8.43    -15.69
  -20    4   12     -2.51      7.18
  -20    4   13     -6.68    -16.86
  -20    4   14      2.99      2.45
  -20    4   15     -0.36      2.48
  -20    4   16      1.92     -3.43
  -20    4   17      1.80      1.14
  -20    4   18     -2.70     13.87
  -20    4   19     -2.25     -3.22
  -20    4   20      6.27     -0.52
  -20    4   21     -1.09     -7.52
  -20    4   22      2.88     -1.32
  -20    4   23     -1.68     -1.96
  -20    4   24     -0.28    -11.42
  -20    4   25     -4.84      6.72
  -20    4   26      2.91     -3.44
  -20    4   27     -2.49     -0.77
  -20    4   28     -6.52      0.64
  -20    4   29      2.65      1.47
  -20    4   30      1.95      0.99
  -20    4   31     -2.75     -1.56
  -20    4   32      6.15      0.18
   18    4   22     -4.80      4.06
   18    4   21      0.24      1.38
   18    4   20      2.23      4.60
   18    4   19      2.50      9.55
   18    4   18     -2.69      3.27
   18    4   17     -4.20     -1.92
   18    4   16      4.79     -2.49
   18    4   15     -0.50      6.36
   18    4   14      1.96      1.07
   18    4   13     -1.00      2.32
   18    4   12     -0.22      2.56
   18    4   11      2.47     -1.03
   18    4   10     -1.08      4.06
   18    4    9      1.28      1.37
   18    4    8      2.04      0.33
   18    4    7      8.41     -3.42
   18    4    6      2.00     -5.61
   18    4    5     -3.02     -0.91
   18    4    4      3.37      2.94
   18    4    3     -1.27      0.74
   18    4    2    -11.06      5.37
   18    4    1    -10.39     -2.31
   18    4    0      9.90      1.65
  -18    4    1    -18.97      0.31
  -18    4    2     -6.88      2.07
  -18    4    8    -12.31      6.72
  -18    4    9     -4.76      0.63
  -18    4   10     -8.58     -1.45
  -18    4   11    -24.83      8.20
  -18    4   12     -4.33     11.36
  -18    4   13     -1.69      5.30
  -18    4   14     -0.80     -0.13
  -18    4   15      3.22      8.02
  -18    4   16     -9.81      0.56
  -18    4   17    -11.56     -0.53
  -18    4   18      1.30      3.68
  -18    4   19     -0.31     -3.39
  -18    4   20     -0.41      3.91
  -18    4   21     -1.78     -7.08
  -18    4   22     -7.33      5.61
  -18    4   23      2.62     -1.55
  -18    4   24      0.75      0.17
  -18    4   25      5.99      1.49
  -18    4   26     -5.02     -4.68
  -18    4   27     -6.79      8.29
  -18    4   28      3.28     -1.04
  -18    4   29      3.89      1.74
  -18    4   30     -1.67      0.58
  -18    4   31      1.24      6.32
  -18    4   32     -0.70     -3.17
   16    4   22      2.80      2.48
   16    4   21      0.86     -1.49
   16    4   20      2.06     -3.49
   16    4   19      4.22     -0.17
   16    4   18     -1.17      7.60
   16    4   17     -3.68     -5.21
   16    4   16      2.86      5.34
   16    4   15      0.42      3.27
   16    4   14     -4.38      0.40
   16    4   13      2.18      6.02
   16    4   12      0.86     -1.99
   16    4   11     -0.51     -5.27
   16    4   10      3.81      5.08
   16    4    9      3.50      0.86
   16    4    8      2.82     -2.67
   16    4    7     -0.84     -2.61
   16    4    6      7.55     -0.34
   16    4    5     -2.75      1.50
   16    4    4      3.45     -7.39
   16    4    3     25.19     -3.28
   16    4    2      4.68    -26.79
   16    4    1     -7.06      1.90
  -16    4    1     16.76      5.52
  -16    4    2     -9.74    -21.13
  -16    4    7     -7.96    -34.68
  -16    4    8     11.04      2.44
  -16    4    9      9.62      1.45
  -16    4   10     -5.34    -28.26
  -16    4   11     28.65     -1.74
  -16    4   12      4.60      6.28
  -16    4   13     -1.80      3.72
  -16    4   14     -9.80      8.96
  -16    4   15      4.35      1.76
  -16    4   16      5.12      6.19
  -16    4   17     -6.46      3.18
  -16    4   18     -3.56     -4.30
  -16    4   19      3.22      5.59
  -16    4   20     -0.18      4.28
  -16    4   21      1.69      6.75
  -16    4   22      3.45      6.89
  -16    4   23     -6.98      6.26
  -16    4   24     -3.40      7.51
  -16    4   25      2.99      0.31
  -16    4   26     -5.84      0.78
  -16    4   27      1.74      4.87
  -16    4   28      0.12      2.12
  -16    4   29     -1.14     -5.27
  -16    4   30     -1.33     -1.56
  -16    4   31      5.05     -0.13
   14    4   23     -0.41      1.49
   14    4   22      9.50      4.57
   14    4   21     -2.62      1.33
   14    4   20     -3.80     -1.70
   14    4   19     -2.86     -2.30
   14    4   18     -9.16     -1.19
   14    4   17     -5.98      7.92
   14    4   16      0.38     -1.12
   14    4   15     -2.92      0.43
   14    4   14     -4.87     -1.97
   14    4   13      4.32     -0.56
   14    4   12      0.19     -0.74
   14    4   11     -7.48      2.26
   14    4   10     -3.82      4.76
   14    4    9     -0.99      0.58
   14    4    8     -8.67      3.72
   14    4    7     -4.65      6.00
   14    4    6     12.53     -2.34
   14    4    5     -5.02     -3.51
   14    4    4     -4.31     -5.39
   14    4    3      9.40     -5.86
   14    4    2     15.46      0.94
   14    4    1      1.83    -12.75
   14    4    0      3.23     16.45
  -14    4    1    -16.27     13.73
  -14    4    2     10.28      3.35
  -14    4    6     -2.00     14.93
  -14    4    7      3.11    -34.69
  -14    4    8     62.97    -15.52
  -14    4    9      6.47      0.05
  -14    4   10     16.94      0.37
  -14    4   11      1.38    -16.02
  -14    4   12      6.69    -20.36
  -14    4   13     21.36     -5.97
  -14    4   14    -10.49     -7.50
  -14    4   15     -0.19      3.75
  -14    4   16      6.86      5.58
  -14    4   17      7.52     -4.65
  -14    4   18      0.62     -9.20
  -14    4   19      7.59     -0.80
  -14    4   20     -5.57     -1.82
  -14    4   21     -1.68      3.58
  -14    4   22      0.95      4.25
  -14    4   23      1.81      3.46
  -14    4   24      2.36      2.06
  -14    4   25     -5.22     -1.83
  -14    4   26      1.48      2.08
  -14    4   27      1.62     -2.96
  -14    4   28    -10.05      6.33
  -14    4   29     -7.97      6.07
  -14    4   30     -4.21     -0.86
  -14    4   31     -1.53      3.70
   12    4   24     -0.66      0.76
   12    4   23     -3.27     -0.75
   12    4   22      1.85     -2.50
   12    4   21     -5.22      2.08
   12    4   20      1.13     -3.36
   12    4   19     -4.10     -3.70
   12    4   18      1.20      3.05
   12    4   17      4.56     -1.78
   12    4   16     -4.12      6.42
   12    4   15      1.36     -5.35
   12    4   14      0.92      4.23
   12    4   13     -0.71     -2.87
   12    4   12     -2.13      3.89
   12    4   11     -2.22      6.49
   12    4   10     -7.10      4.84
   12    4    9     -4.86      1.33
   12    4    8    -12.75      7.58
   12    4    7    -13.01      9.35
   12    4    6      1.23     11.37
   12    4    5     -0.55      7.61
   12    4    4     -2.05      5.40
   12    4    3     -2.40     37.53
   12    4    2    -15.98     12.30
   12    4    1     -4.38      4.55
   12    4    0      9.63    -24.00
  -12    4    1    -10.99      6.16
  -12    4    2     12.29     17.86
  -12    4    3   -118.74     42.74
  -12    4    4    -35.69    -19.33
  -12    4    5     24.27     -4.73
  -12    4    6    -39.29      6.06
  -12    4    7     30.15     29.87
  -12    4    8    -28.67     14.11
  -12    4    9      0.45    -15.36
  -12    4   10     30.23     -8.40
  -12    4   11    -13.57     -9.05
  -12    4   12     -7.96      4.61
  -12    4   13      6.42      2.04
  -12    4   14      0.07     -1.56
  -12    4   15    -12.95     -4.93
  -12    4   16     -0.99      0.11
  -12    4   17     -7.92      1.17
  -12    4   18     -3.07      8.24
  -12    4   19     -4.02      3.15
  -12    4   20     -2.51     -1.41
  -12    4   21     -1.12     -4.23
  -12    4   22      6.52     -3.27
  -12    4   23      6.93     -6.29
  -12    4   24      1.24     -4.41
  -12    4   25     -4.18      6.63
  -12    4   26     -3.97      5.93
  -12    4   27     -5.51     -4.40
  -12    4   28     -1.50      8.06
  -12    4   29      5.07      2.76
  -12    4   30     -1.68     -0.29
   10    4   24     -1.30      0.57
   10    4   23     -2.83     -4.87
   10    4   22     -8.60     -1.36
   10    4   21     -3.84     -2.84
   10    4   20    -10.80     -0.64
   10    4   19     -2.08      6.60
   10    4   18     -3.08     -1.45
   10    4   17      0.05     -2.12
   10    4   16     -0.26     -3.79
   10    4   15      4.01      0.79
   10    4   14      8.32     -4.14
   10    4   13     -2.15     -2.09
   10    4   12      5.07      3.32
   10    4   11      0.46     -1.72
   10    4   10      1.07     -2.19
   10    4    9      7.95      6.02
   10    4    8      1.00     -0.06
   10    4    7     -5.74      3.71
   10    4    6      1.70      3.77
   10    4    5     -5.90     21.59
   10    4    4      0.59     28.90
   10    4    3    -22.88    -11.91
   10    4    2     26.70    -10.64
   10    4    1     16.52      3.59
   10    4    0    -79.53     20.28
  -10    4    1     76.33     -9.59
  -10    4    2     57.46    -55.61
  -10    4    3    -35.55    -38.16
  -10    4    4     75.38    -23.65
  -10    4    5    -38.23     19.05
  -10    4    6     12.19      3.99
  -10    4    7     47.11    -16.67
  -10    4    8    -62.32     10.30
  -10    4    9     -5.45     10.18
  -10    4   10    -17.53    -16.48
  -10    4   11      5.53      7.85
  -10    4   12     -7.97     -7.63
  -10    4   13      1.67     13.36
  -10    4   14     -5.80      2.27
  -10    4   15      3.36     -2.71
  -10    4   16    -12.39     -0.84
  -10    4   17     13.23     -9.12
  -10    4   18     -4.36     11.21
  -10    4   19     -0.77      1.44
  -10    4   20     -2.28      3.90
  -10    4   21     -1.99      1.31
  -10    4   22      1.00     -3.83
  -10    4   23     -2.79     -2.59
  -10    4   24     -0.64      2.53
  -10    4   25      3.97      1.96
  -10    4   26      2.17     -0.93
  -10    4   27     -3.89      7.49
  -10    4   28      6.42      2.80
  -10    4   29      7.95     -1.10
  -10    4   30      4.86      0.63
    8    4   25     -1.13      5.48
    8    4   24      1.56     -0.65
    8    4   23     -0.23      1.66
    8    4   22     -6.55     -6.33
    8    4   21     -2.56      0.54
    8    4   20     -1.86     -3.25
    8    4   19     -4.85     -0.11
    8    4   18      1.35      1.43
    8    4   17      1.57      4.99
    8    4   16      1.24     -0.58
    8    4   15      4.70      1.88
    8    4   14      7.16      2.80
    8    4   13      3.00      0.81
    8    4   12      4.40      2.72
    8    4   11      9.03      2.73
    8    4   10     14.56      0.05
    8    4    9      0.57    -13.76
    8    4    8     17.83     -7.04
    8    4    7     16.57     -2.68
    8    4    6    -13.07     -3.44
    8    4    5     18.34     -8.00
    8    4    4      9.91      4.24
    8    4    3    -66.01    -55.62
    8    4    2     49.97    -15.06
    8    4    1     42.92     -7.22
    8    4    0    -41.98    -17.73
   -8    4    1     42.75     55.35
   -8    4    2     60.00    -10.09
   -8    4    3     83.16    -23.20
   -8    4    4    130.29    -70.09
   -8    4    5      3.95     37.20
   -8    4    6     62.92     -4.78
   -8    4    7     -6.77     -5.55
   -8    4    8     24.57    -41.35
   -8    4    9      4.81    -21.00
   -8    4   10     11.02     14.22
   -8    4   11      6.57      6.43
   -8    4   12      8.13     -6.58
   -8    4   13     -4.40     -2.60
   -8    4   14     -3.34     -3.62
   -8    4   15      5.15      1.65
   -8    4   16      0.20      4.23
   -8    4   17      2.77      5.83
   -8    4   18      0.85      0.09
   -8    4   19     -2.46     -7.48
   -8    4   20      5.85      2.22
   -8    4   21      5.84      0.02
   -8    4   22      7.44      6.68
   -8    4   23     -9.65     -3.86
   -8    4   24     -8.10      8.87
   -8    4   25      4.73      0.04
   -8    4   26      2.83     -8.09
   -8    4   27      4.25      3.79
   -8    4   28      2.98      0.88
   -8    4   29      0.54      0.75
    6    4   26      0.12      2.04
    6    4   25     -0.85      4.36
    6    4   24      1.11      2.80
    6    4   23     -7.05     -0.93
    6    4   22     -3.97      0.52
    6    4   21     -4.46      4.65
    6    4   20      4.64      9.08
    6    4   19     -5.63      1.24
    6    4   18     -1.64      5.03
    6    4   17      0.90      0.03
    6    4   16      0.48     -2.06
    6    4   15     -0.54      1.20
    6    4   14     -3.37      3.08
    6    4   13     -4.07      9.20
    6    4   12     -5.08     -1.30
    6    4   11     -9.74     -0.08
    6    4   10      3.60     -1.88
    6    4    9    -13.29     11.46
    6    4    8     11.12     -7.60
    6    4    7      4.61     12.37
    6    4    6    -33.50    -11.56
    6    4    5      6.25    -35.04
    6    4    4     -5.52    -35.16
    6    4    3    -41.16    -14.07
    6    4    2    -45.80     58.26
    6    4    1    -13.73     91.78
   -6    4    1    -14.76    -51.47
   -6    4    2      1.07     27.24
   -6    4    3     99.35     36.50
   -6    4    4    -18.00    101.75
   -6    4    5     26.52    -32.13
   -6    4    6      1.47      5.71
   -6    4    7     13.87      2.64
   -6    4    8     31.47      2.30
   -6    4    9     31.69    -15.23
   -6    4   10     11.88     12.56
   -6    4   11     15.88     -4.60
   -6    4   12      1.87    -10.91
   -6    4   13     -0.25     -2.33
   -6    4   14      0.68     -3.08
   -6    4   15      7.93      1.54
   -6    4   16      2.01    -12.94
   -6    4   17      5.66      1.58
   -6    4   18      2.26     -0.63
   -6    4   19      3.23     -1.97
   -6    4   20      2.07      5.21
   -6    4   21      2.78     -1.91
   -6    4   22      1.06      6.22
   -6    4   23      1.30     -6.62
   -6    4   24     -4.41     -3.48
   -6    4   25     -8.98      4.54
   -6    4   26     -9.81      2.59
   -6    4   27     -6.83      1.83
   -6    4   28     -1.96     -6.16
   -6    4   29     -3.96      1.84
    4    4   26     -0.59     -3.52
    4    4   25     -6.53      0.11
    4    4   24      3.14     -0.48
    4    4   23     -2.94     -1.34
    4    4   22      2.15      8.72
    4    4   21     -0.83     -3.65
    4    4   20     -0.23      4.85
    4    4   19     -0.98     -1.57
    4    4   18      2.04     -7.96
    4    4   17     -6.78     -0.81
    4    4   16      4.72     -2.07
    4    4   15     -5.89     -4.13
    4    4   14     -1.68     -0.63
    4    4   13     -4.94      0.92
    4    4   12     -8.84     -4.10
    4    4   11     -8.76    -11.34
    4    4   10     -2.79      0.02
    4    4    9    -16.94     13.80
    4    4    8     12.03      8.40
    4    4    7     -1.40     20.26
    4    4    6    -21.08    -19.50
    4    4    5      3.82     22.96
    4    4    4     31.33    -19.05
    4    4    3    -10.36     78.12
    4    4    1    -13.88     53.05
    4    4    0     50.75     17.41
   -4    4    1      5.31    106.17
   -4    4    2   -107.25     -5.03
   -4    4    3     39.51     94.22
   -4    4    5     31.35    -46.75
   -4    4    6    -39.87    -10.47
   -4    4    8     31.87     -2.69
   -4    4    9     12.48     -0.35
   -4    4   10     -6.00      3.16
   -4    4   11     -3.35    -12.54
   -4    4   12      0.73     14.42
   -4    4   13      2.49     -2.80
   -4    4   14      4.50     13.00
   -4    4   15      8.86      7.14
   -4    4   16      2.61     -5.10
   -4    4   17     -3.83     -1.42
   -4    4   18      1.15     -6.00
   -4    4   19     -1.15     -4.53
   -4    4   20      1.66     -2.57
   -4    4   21     -1.13      0.81
   -4    4   22     -5.24     -2.38
   -4    4   23      5.00      3.28
   -4    4   24      3.23      3.24
   -4    4   25     -4.80      2.01
   -4    4   26      0.49      6.23
   -4    4   27     -2.29      1.62
   -4    4   28     -0.07     -2.76
    2    4   27     -0.37      3.69
    2    4   26     -1.19     -1.59
    2    4   25     -5.13     -3.19
    2    4   24      1.50      1.98
    2    4   23      1.35     -0.61
    2    4   22      6.54     -2.76
    2    4   21      1.45     -1.51
    2    4   20     -3.65     -4.21
    2    4   19      0.68      4.11
    2    4   18      2.57     -8.60
    2    4   17      5.37      1.93
    2    4   16      3.49      7.88
    2    4   15     -4.27      1.98
    2    4   14      3.06     -6.29
    2    4   13      8.65     -5.46
    2    4   12     -0.92     -5.08
    2    4   11      7.99     -3.54
    2    4   10      2.36      7.10
    2    4    9    -16.82      6.59
    2    4    8     -0.79    -20.96
    2    4    7     -4.18    -15.26
    2    4    6     21.58     -1.40
    2    4    5     -6.72     -5.24
    2    4    4     37.05     95.91
    2    4    2     66.33     19.60
    2    4    1    -21.52    -50.33
    2    4    0    174.37    -10.15
   -2    4    1      5.70    -12.81
   -2    4    2    -17.46     37.50
   -2    4    3     -0.40    -30.55
   -2    4    5    -17.52     41.79
   -2    4    6     39.51     27.44
   -2    4    7    -30.88     56.31
   -2    4    8      0.79     14.54
   -2    4    9     10.24      6.34
   -2    4   10      7.25     -4.80
   -2    4   11    -23.58     -2.56
   -2    4   12      5.29     15.44
   -2    4   13      6.99      5.95
   -2    4   14     -2.94     -2.55
   -2    4   15     -1.41      1.63
   -2    4   16     -4.46     -1.38
   -2    4   17     -8.04      2.58
   -2    4   18     -2.37      2.44
   -2    4   19      2.85     -0.16
   -2    4   20      2.32     -0.03
   -2    4   21      2.12     -1.19
   -2    4   22     -4.40      2.57
   -2    4   23      2.09     -2.30
   -2    4   24      5.23     -1.43
   -2    4   25     -3.40     -8.56
   -2    4   26      6.60     -2.75
   -2    4   27     -0.30     -6.05
   -2    4   28     -3.74      1.50
    0    4   27      6.57      7.59
    0    4   26      4.56     -2.28
    0    4   25      1.73      3.50
    0    4   24      1.59     -4.47
    0    4   23     -3.27      6.43
    0    4   22     -7.53     -1.67
    0    4   21      0.31     -0.17
    0    4   20     -2.10      0.95
    0    4   19      0.50      6.96
    0    4   18     -0.28      9.57
    0    4   17      4.25     -0.57
    0    4   16      7.33      3.30
    0    4   15     -2.83      1.57
    0    4   14     -1.22     -7.01
    0    4   13     15.41     -6.01
    0    4   12     -5.57     11.36
    0    4   11      9.61      2.80
    0    4   10     12.12      4.56
    0    4    9     10.00      3.23
    0    4    8    -46.91      6.33
    0    4    7     38.23      6.88
    0    4    6     36.36     46.36
    0    4    5     -5.51     16.37
    0    4    4    -40.21     -4.51
    0    4    3     90.01    -83.98
    0    4    2     -8.33    -25.40
    0    4    1    -37.21    -79.09
    0    4    0    -10.51     24.97
  -14    4    5      3.72      7.81
  -14    4    4     25.10    -17.57
  -14    4    3    -24.07      1.15
  -16    4    6     -1.92     -9.07
  -16    4    5     -5.80    -10.48
  -16    4    4    -15.47      8.32
  -16    4    3     19.58      7.97
  -18    4    7    -15.98      8.76
  -18    4    6     -1.43     -1.39
  -18    4    5      0.58    -12.18
  -18    4    4     14.40    -14.75
  -18    4    3     11.82     -4.65
  -20    4    8     -7.16      9.77
  -20    4    7    -13.11      4.68
  -20    4    6     -0.59     -5.50
  -20    4    5    -14.77      0.98
  -20    4    4     -4.17     18.42
  -22    4    9     -3.08    -16.26
  -22    4    8      4.61    -13.51
  -22    4    7      2.13      7.74
  -22    4    6     10.10     -2.36
  -22    4    5     11.16      2.17
  -22    4    4     -7.36      9.25
  -22    4    3      3.65     -2.27
  -24    4   10     -6.77      2.87
  -24    4    9     16.85     -8.74
  -24    4    8      3.27     -3.53
  -24    4    7      3.77      2.98
  -24    4    6     13.31     11.10
  -24    4    5     -0.40      1.97
  -24    4    4      5.79     -3.89
  -26    4   11      0.02      1.34
  -26    4   10      1.80     -0.42
  -26    4    9      7.51     -0.02
  -26    4    8     -5.39     16.25
  -26    4    7     -6.07      4.99
  -26    4    6      0.95     -8.17
  -26    4    5     -5.65     -3.07
  -26    4    4     -7.49    -14.36
  -28    4   12     -0.07     -4.52
  -28    4   11     -2.72      2.90
  -28    4   10      4.52      0.46
  -28    4    9     -3.68      8.00
  -28    4    8    -12.26      9.57
  -28    4    7      0.25    -18.73
  -28    4    6     -7.72     -3.72
  -28    4    5      0.61    -11.20
  -28    4    4      7.43      3.16
  -30    4   13      2.12    -10.21
  -30    4   12      2.80      2.16
  -30    4   11     -1.05     -5.59
  -30    4   10     -1.38      0.53
  -30    4    9     -2.19      4.46
  -30    4    8     -0.77     -3.89
  -30    4    7      8.48     -7.99
  -30    4    6     -2.12     -1.82
  -30    4    5      0.94      5.62
  -30    4    4     -0.74      3.06
  -32    4   15      4.19      3.63
  -32    4   14      2.68     -1.65
  -32    4   13      3.72     -2.04
  -32    4   12      0.45      3.04
  -32    4   11     -7.32      0.29
  -32    4   10      1.50      0.16
  -32    4    9      1.71    -12.47
  -32    4    8      2.19     -8.11
  -32    4    7      2.82      2.30
  -32    4    6      3.00     -0.36
  -32    4    5      1.15      1.37
  -32    4    4     -2.97     -0.94
  -34    4   28      2.67     -1.97
  -34    4   16     -0.41      2.04
  -34    4   15     -1.63      4.20
  -34    4   14     -0.21      0.15
  -34    4   13      1.88      2.32
  -34    4   12      1.33     -2.95
  -34    4   11     -3.63      1.33
  -34    4   10      0.73     -2.53
  -34    4    9      0.14     -4.71
  -34    4    8      4.22     -0.67
  -34    4    7     -6.86      1.09
  -34    4    6     -1.70      4.14
  -34    4    5      3.04     -0.83
  -34    4    4      0.95      1.60
  -34    4    3     -1.52      3.77
  -36    4   32     -1.36      0.32
  -36    4   18      0.05      2.00
  -36    4   17      3.45      1.41
  -36    4   16     -2.01     -0.23
  -36    4   15      0.69      0.85
  -36    4   14     -4.49      0.99
  -36    4   13     -4.93     -3.15
  -36    4   12      1.90     -6.06
  -36    4   11      4.88     -6.94
  -36    4   10     -1.35     -5.28
  -36    4    9     -3.64      0.21
  -36    4    8      2.22      0.44
  -36    4    7     -7.09      0.40
  -36    4    6     -1.92     -3.07
  -36    4    5     -4.89      2.22
  -36    4    4     -1.69      1.76
  -36    4    3      3.02      0.46
  -38    4   19      0.44     -1.17
  -38    4   18      3.13     -2.60
  -38    4   17      0.82      2.53
  -38    4   16     -0.61     -3.03
  -38    4   15      2.65     -1.32
  -38    4   14      5.21      5.69
  -38    4   13     -4.24     -2.44
  -38    4   12      0.30      1.47
  -38    4   11      0.63      3.62
  -38    4   10     -1.89      9.76
  -38    4    9     -0.13      4.15
  -38    4    8     -4.94      5.16
  -38    4    7      3.75     -0.65
  -38    4    6      3.16      2.40
  -38    4    5      2.98     -0.24
  -38    4    4     -1.21      1.59
  -38    4    3      2.19     -1.58
   38    4   11      7.79     -1.00
  -40    4   30     -0.92      0.90
  -40    4   29      0.94      2.79
  -40    4   28      1.29     -0.29
  -40    4   27      5.00     -0.18
  -40    4   21     -0.76     -1.53
  -40    4   20     -4.03     -1.45
  -40    4   19     -1.93      2.20
  -40    4   18     -1.28      0.40
  -40    4   17      0.38      3.73
  -40    4   16      3.62      0.78
  -40    4   15     -0.73      1.19
  -40    4   14      2.44      1.13
  -40    4   13      1.06     -3.50
  -40    4   12      1.88      2.32
  -40    4   11      2.09     -3.22
  -40    4   10     -0.44      0.61
  -40    4    9      0.64      1.31
  -40    4    8     -2.02     -4.12
  -40    4    7      0.17      0.86
  -40    4    6      0.92      1.56
  -40    4    5      2.58     -2.86
  -40    4    4      3.37      3.01
  -40    4    3      0.05      2.02
  -40    4    2     -1.58      1.97
   40    4    5     -2.33     -1.18
   40    4    9     -6.04     -9.22
  -42    4   30     -2.59      0.39
  -42    4   29      1.42     -0.50
  -42    4   28      5.44      0.25
  -42    4   23     -0.07      0.24
  -42    4   22      2.94     -3.34
  -42    4   21      2.18      0.27
  -42    4   20      0.26     -4.20
  -42    4   19      0.74      0.30
  -42    4   18      0.79     -0.69
  -42    4   17     -3.90     -3.92
  -42    4   16      3.99      2.05
  -42    4   15     -0.12     -3.77
  -42    4   14     -0.02     -1.72
  -42    4   13      0.21      2.17
  -42    4   12      1.18      4.35
  -42    4   11     -2.23      0.66
  -42    4   10      8.24     -3.80
  -42    4    9      1.06     -2.47
  -42    4    8      5.42      0.75
  -42    4    7      6.74     -0.29
  -42    4    6     -1.87      4.86
  -42    4    5     -1.86     -0.34
  -42    4    4      2.53      4.12
  -42    4    3     -0.28     -2.09
  -42    4    2      0.51     -2.28
  -42    4    1     -1.56     -2.85
   42    4    0     -1.82     -0.83
   42    4    2     -3.69      1.31
   42    4    3     -4.24     -0.12
   42    4    6     -5.49     -1.23
   42    4    7      4.64      0.34
  -44    4   28     -0.10      0.96
  -44    4   27     -1.36      2.48
  -44    4   26     -2.28     -1.26
  -44    4   25      0.90     -0.74
  -44    4   24     -2.84      1.68
  -44    4   23     -1.73     -0.50
  -44    4   22     -5.69      2.09
  -44    4   21     -0.21     -1.93
  -44    4   20     -3.48      0.35
  -44    4   19      1.12     -0.51
  -44    4   18      1.26      0.58
  -44    4   17     -1.45     -0.24
  -44    4   16     -3.92      2.06
  -44    4   15     -7.27     -0.47
  -44    4   14      2.13     -5.03
  -44    4   13      3.52      5.78
  -44    4   12     -0.47     -1.37
  -44    4   11     -2.41      5.98
  -44    4   10     -2.21     -0.05
  -44    4    9      0.28      3.11
  -44    4    8     -1.71      1.65
  -44    4    7      0.16     -1.76
  -44    4    6     -2.92     -1.57
  -44    4    5     -1.69     -1.01
  -44    4    4     -2.60     -6.39
  -44    4    3      0.52      0.28
  -44    4    2     -0.08     -1.44
  -44    4    1      1.43      0.02
   44    4    0     -0.42      0.14
   44    4    1      1.20      1.27
   44    4    2     -0.42      0.45
   44    4    5      1.08      2.50
  -46    4   23     -0.93     -1.70
  -46    4   20      3.19      0.16
  -46    4   19     -1.75     -2.86
  -46    4   17      9.29      1.25
  -46    4   16      4.49     -3.56
  -46    4   15     -2.71      0.89
  -46    4   13     -3.87      1.44
  -46    4   12     -0.94      1.26
  -46    4   10     -1.06      0.45
  -46    4    6     -0.18     -1.06
  -46    4    5      5.00     -1.89
  -46    4    4     -2.48     -7.76
  -46    4    3     -0.73     -0.36
  -46    4    1     -4.21      0.26
   46    4    1     -0.65      0.91
  -48    4   22     -0.13     -2.51
  -48    4   13      1.55     -1.63
  -48    4    4     -2.01      1.12
   41    5    4      1.40      2.05
   41    5    3      1.34     -1.57
   41    5    2     -3.15      2.28
  -41    5   24      0.91     -1.45
  -41    5   25     -0.56      0.86
  -41    5   26      1.05     -1.96
  -41    5   27     -3.30     -0.75
   39    5    7     -4.00      2.20
   39    5    6     -0.63     -0.39
   39    5    5      0.10     -3.98
   39    5    4      1.25      0.31
   39    5    3      2.14     -0.82
   39    5    2     -0.53      0.47
   39    5    1     -1.96      0.61
   39    5    0     -1.72      0.39
  -39    5    1     -2.08     -0.48
  -39    5   22     -1.76      2.47
  -39    5   23      0.43      0.71
  -39    5   24     -2.47     -0.34
  -39    5   25     -0.23      1.12
  -39    5   26     -0.44      4.46
  -39    5   30     -2.79     -2.09
   37    5   11     -2.73      1.32
   37    5   10      1.15     -8.22
   37    5    7     -1.67     -1.24
   37    5    6     -1.52     -1.46
   37    5    5      0.02     -2.52
   37    5    4     -5.25      1.39
   37    5    3     -1.93     -1.65
   37    5    2     -0.33     -2.76
   37    5    1      4.09     -1.05
   37    5    0      0.45     -0.34
  -37    5    1     -0.15     -0.19
  -37    5   20     -1.23     -1.25
  -37    5   21     -0.45      0.06
  -37    5   22     -0.44      0.41
  -37    5   23     -1.41      0.85
  -37    5   24      1.79      0.33
  -37    5   25     -0.13     -0.27
  -37    5   26      0.08      2.48
  -37    5   27     -1.25      3.64
   35    5   13     -2.69     -2.64
   35    5   12      0.31     -4.28
   35    5   11     -1.21      1.21
   35    5   10     -0.51     -1.32
   35    5    9      5.22     -1.26
   35    5    8     -1.45     -1.84
   35    5    7      1.32     -2.51
   35    5    6     -1.99     -1.97
   35    5    5      2.01     -0.43
   35    5    4      1.35     -2.08
   35    5    3     -3.46     -0.08
   35    5    2     -0.74     -0.22
   35    5    1     -0.88     -1.48
   35    5    0     -1.63     -0.60
  -35    5    1     -0.83      0.51
  -35    5    2      3.93      0.30
  -35    5   19      0.26     -5.17
  -35    5   20      2.57      2.40
  -35    5   21     -1.07     -2.51
  -35    5   22     -3.10      1.27
  -35    5   23      1.09     -1.36
  -35    5   24     -0.55     -0.70
  -35    5   25      2.45     -1.70
  -35    5   26      4.54     -1.75
  -35    5   27      4.07      2.26
   33    5   14     -0.03     -1.92
   33    5   13    -11.11      1.83
   33    5   12      0.27     -2.83
   33    5   11     -4.59      1.25
   33    5   10      3.59     -1.75
   33    5    9     -1.17      0.71
   33    5    8      1.79     -1.95
   33    5    7      4.43     -0.20
   33    5    6      0.98      1.60
   33    5    5     -1.22      1.06
   33    5    4      1.27      0.41
   33    5    3      2.59      0.68
   33    5    2      0.85      0.70
   33    5    1      0.67      0.81
   33    5    0     -0.89      4.80
  -33    5    1      1.25      0.43
  -33    5    2     -0.64      3.72
  -33    5   17     -0.58      3.97
  -33    5   18      1.41     -0.31
  -33    5   19      0.27      0.69
  -33    5   20     -2.10     -1.88
  -33    5   21      0.86      2.68
  -33    5   22      1.02      2.02
  -33    5   23      2.34     -1.79
  -33    5   24      4.12      6.95
  -33    5   25      0.03     -0.57
  -33    5   26      0.05     -0.01
  -33    5   27      0.28     -5.76
  -33    5   28     -1.22      2.01
  -33    5   29     -5.36      3.18
  -33    5   30     -1.48     -2.64
  -33    5   31     -1.66     -1.90
   31    5   16     -5.21     -9.30
   31    5   15     -1.58     -3.91
   31    5   14     -3.03     -8.73
   31    5   13      2.22     -2.93
   31    5   12     -0.46     -1.46
   31    5   11     -0.85     -4.32
   31    5   10     -0.57     -2.94
   31    5    9      1.98     -2.07
   31    5    8     -3.48     -2.48
   31    5    7      2.12      2.00
   31    5    6     -2.49      2.34
   31    5    5     -3.45      1.51
   31    5    4     -0.21      2.12
   31    5    3      1.97      4.36
   31    5    2      4.32      0.41
   31    5    1      2.69      0.62
   31    5    0      3.80      1.00
  -31    5    1     -4.46     -2.22
  -31    5    2     -3.26     -1.24
  -31    5   16     -0.90      1.39
  -31    5   17     -0.06      0.89
  -31    5   18     -3.11     -0.04
  -31    5   19     -0.17      2.82
  -31    5   20     -2.71     -1.87
  -31    5   21      2.60      4.73
  -31    5   22     -2.45     -2.35
  -31    5   23      2.05      1.06
  -31    5   24     -3.27     -6.83
  -31    5   25      4.02      6.41
  -31    5   26     -2.86     -1.40
  -31    5   27     -1.34     -1.22
  -31    5   28     -0.57     -1.72
  -31    5   29     -0.18      1.59
  -31    5   30      1.77     -0.61
  -31    5   31      2.02     -0.26
   29    5   17     -0.54     -1.03
   29    5   16      0.38      2.07
   29    5   15     -4.81      2.34
   29    5   14     -4.87      0.22
   29    5   13      6.61     -1.19
   29    5   12     -1.56      2.08
   29    5   11     -0.04      0.49
   29    5   10      1.36     -2.12
   29    5    9     -0.72      2.37
   29    5    8     -6.13      2.09
   29    5    7     -5.07      0.60
   29    5    6     -3.70      1.67
   29    5    5     -1.54      1.75
   29    5    4      1.10     -0.51
   29    5    3      1.01     -2.06
   29    5    2     -0.34      1.78
   29    5    1      0.13     -3.13
   29    5    0     -0.34      2.18
  -29    5    1     -2.79     -3.90
  -29    5    2      1.55     -1.19
  -29    5   14      2.22     -0.70
  -29    5   15      1.62     -0.16
  -29    5   16      1.12     -1.74
  -29    5   17      2.89      0.23
  -29    5   18      0.05      2.43
  -29    5   19     -4.21      2.05
  -29    5   20     -0.02      2.84
  -29    5   21      3.04     -0.77
  -29    5   22     -3.83     -0.37
  -29    5   23     -0.48      7.97
  -29    5   24     -3.58     -1.96
  -29    5   25      1.86     -1.45
  -29    5   26      5.02      1.70
  -29    5   27     -1.96     -1.02
  -29    5   28      4.98     -6.76
  -29    5   29      5.87     -3.78
  -29    5   30     -1.02     -1.23
  -29    5   31      4.84     -1.51
  -29    5   32      3.28      1.10
  -29    5   33      2.50      1.16
   27    5   18     -3.42      1.34
   27    5   17     -1.00     -4.27
   27    5   16      4.27      1.53
   27    5   15     -2.44      1.83
   27    5   14      6.26      5.72
   27    5   13      2.08     -3.42
   27    5   12      2.54      0.65
   27    5   11     -4.42      1.34
   27    5   10      2.30     -1.81
   27    5    9     -5.29     -3.53
   27    5    8      0.45      6.51
   27    5    7     -0.40     -2.32
   27    5    6     -1.98      2.44
   27    5    5      0.20     -0.90
   27    5    4     -0.17     -0.87
   27    5    3     -0.15      1.59
   27    5    2     -2.83     -3.39
   27    5    1     -8.14     -1.95
   27    5    0     -2.74     -4.04
  -27    5    1      0.96      1.84
  -27    5    2      2.71     -2.31
  -27    5   13      6.55     -4.28
  -27    5   14     11.11     -2.63
  -27    5   15      5.55     -1.28
  -27    5   16     -3.60      0.66
  -27    5   17      3.58     -0.90
  -27    5   18      1.10     -4.72
  -27    5   19     -1.29      2.19
  -27    5   20     -4.05     -0.56
  -27    5   21      0.34     -1.67
  -27    5   22     -5.72     -3.38
  -27    5   23      0.09      0.70
  -27    5   24     -0.79      2.37
  -27    5   25      0.60     -1.20
  -27    5   26     -5.83     -6.38
  -27    5   27      2.05      7.20
  -27    5   28     -3.38     -3.81
  -27    5   29      6.06      0.19
  -27    5   30     -1.18      3.49
  -27    5   31      4.99     -1.67
  -27    5   32     -1.24     -0.67
  -27    5   33     -4.91     -1.17
   25    5   19      0.60     -2.16
   25    5   18     -2.23      1.46
   25    5   17      2.19      3.30
   25    5   16     -2.53     -2.95
   25    5   15      2.70     -5.58
   25    5   14     -3.70      0.45
   25    5   13     -0.84     -1.87
   25    5   12     -2.26     -4.71
   25    5   11      3.47      0.90
   25    5   10     -3.94     -2.11
   25    5    9      0.30     -6.24
   25    5    8     -2.15     -2.10
   25    5    7      2.42      0.35
   25    5    6      3.17      1.50
   25    5    5      2.02     -3.77
   25    5    4      4.91      7.90
   25    5    3      4.45     -2.86
   25    5    2     -2.83     -0.54
   25    5    1     -3.39      2.65
   25    5    0     -3.06      1.48
  -25    5    1      5.68      0.48
  -25    5    2      2.30      4.09
  -25    5   12      2.22     -0.96
  -25    5   13      0.06      3.87
  -25    5   14     -4.24     -2.35
  -25    5   15     -2.93     -7.30
  -25    5   16     -9.86      1.70
  -25    5   17     -4.23     -5.45
  -25    5   18      0.65      1.63
  -25    5   19     -2.91     -5.95
  -25    5   20     -0.20      4.95
  -25    5   21     -0.78      1.41
  -25    5   22     -0.44     -0.53
  -25    5   23      0.50     -4.48
  -25    5   24     -1.00      2.23
  -25    5   25     -4.04      0.03
  -25    5   26      3.94     -5.24
  -25    5   27      0.92     -4.50
  -25    5   28      5.63     -0.14
  -25    5   29     -1.50      0.54
  -25    5   30      0.19     -1.38
  -25    5   31      0.46      6.26
  -25    5   32      0.65      2.59
  -25    5   33     -0.11      2.63
   23    5   20      2.14     -4.60
   23    5   19     -1.12     -3.57
   23    5   18      8.09     -5.42
   23    5   17     -2.99     -4.44
   23    5   16      2.42      2.65
   23    5   15      0.85      0.52
   23    5   14      4.13      3.50
   23    5   13     -9.54      2.16
   23    5   12      1.64     -2.86
   23    5   11     -5.24     -8.13
   23    5   10     -0.42     -2.13
   23    5    9      1.32     -4.48
   23    5    8      5.51      1.04
   23    5    7     -0.37     -1.77
   23    5    6      2.74     -0.15
   23    5    5      4.58      2.38
   23    5    4     -3.33      2.58
   23    5    3     -0.30     -0.36
   23    5    2      1.60      4.87
   23    5    1     11.57      5.37
   23    5    0      2.57      5.64
  -23    5    1      0.96      6.13
  -23    5    2     -3.82      9.87
  -23    5   11      3.21      3.08
  -23    5   12      1.71     -4.81
  -23    5   13     -4.28      3.41
  -23    5   14    -14.15     -1.19
  -23    5   15     -6.75     -1.93
  -23    5   16     -2.29    -10.60
  -23    5   17      0.84     -4.05
  -23    5   18      1.37     -1.06
  -23    5   19     -0.27     -0.46
  -23    5   20     -0.23     -0.22
  -23    5   21     -1.08      8.15
  -23    5   22      3.05      3.64
  -23    5   23      6.23     -2.81
  -23    5   24     -3.26     -2.77
  -23    5   25      3.57     -0.06
  -23    5   26     -3.38     -1.62
  -23    5   27     -3.27     -2.01
  -23    5   28     -3.57      2.60
  -23    5   29      1.73     -4.88
  -23    5   30     -2.03     -1.13
  -23    5   31     -5.39     -5.21
  -23    5   32     -0.84      0.65
   21    5   20     -3.42     -3.62
   21    5   19     -4.52      7.61
   21    5   18     -1.40     -1.44
   21    5   17     -5.15      7.80
   21    5   16     -4.83     -0.36
   21    5   15      5.38      6.98
   21    5   14     -6.62     -8.07
   21    5   13     -1.17      1.51
   21    5   12      1.53     -1.86
   21    5   11     -0.11     -2.85
   21    5   10     -1.25      0.01
   21    5    9      0.34      7.40
   21    5    8     -3.59     -2.64
   21    5    7     -1.61      0.23
   21    5    6     -2.02     -4.94
   21    5    5     -1.92     -3.80
   21    5    4     -7.01     -2.68
   21    5    3     -6.12     -8.26
   21    5    2     -2.96     10.81
   21    5    1      2.81      1.43
   21    5    0      4.09     -6.20
  -21    5    1     -1.33     -0.64
  -21    5    2     -5.21      5.12
  -21    5   10      5.86      0.97
  -21    5   11      3.98     -8.37
  -21    5   12     -3.65     -1.39
  -21    5   13     -7.26     -4.98
  -21    5   14      0.57      3.14
  -21    5   15      4.22      4.40
  -21    5   16      1.49      4.15
  -21    5   17      1.04      2.78
  -21    5   18      0.63      2.99
  -21    5   19     -0.40      0.18
  -21    5   20      2.20     -2.42
  -21    5   21      1.74     -3.83
  -21    5   22      0.06      3.18
  -21    5   23     -1.48      4.50
  -21    5   24     -2.81     -4.77
  -21    5   25      9.83      2.73
  -21    5   26      0.58      2.08
  -21    5   27      1.14      0.20
  -21    5   28     -6.37     -0.47
  -21    5   29      0.63      0.07
  -21    5   30     -2.67      2.31
  -21    5   31     -2.71     -2.61
  -21    5   32     -4.50     -5.69
   19    5   21     -1.63     -4.72
   19    5   20     -5.48     -0.17
   19    5   19      0.02     -4.80
   19    5   18     -1.50      5.28
   19    5   17     -2.91     -4.82
   19    5   16      3.02      5.76
   19    5   15     -0.26     -3.11
   19    5   14     -5.70      4.91
   19    5   13     -1.63     -8.40
   19    5   12      3.93      1.16
   19    5   11     -1.78      3.83
   19    5   10      7.60      6.03
   19    5    9      1.55     -0.77
   19    5    8      1.29     -0.62
   19    5    7      3.03     -1.26
   19    5    6     -6.76     -1.94
   19    5    5     -8.12     -0.91
   19    5    4     -0.15      2.50
   19    5    3      3.71      1.63
   19    5    2     -2.47    -11.89
   19    5    1     -2.02      5.56
   19    5    0     -9.63     -6.61
  -19    5    1    -20.71    -11.07
  -19    5    2      2.31     -7.56
  -19    5    8      3.59    -14.02
  -19    5    9      4.30     -8.55
  -19    5   10    -19.73     -6.87
  -19    5   11     -4.32    -12.41
  -19    5   12     -1.27     -0.04
  -19    5   13     -0.83      0.84
  -19    5   14     -2.42     -5.83
  -19    5   15     -4.41      4.11
  -19    5   16      0.95      4.14
  -19    5   17     -5.63     -2.01
  -19    5   18      0.30      1.87
  -19    5   19      5.01      3.03
  -19    5   20     -4.84     -3.13
  -19    5   21     -0.75     -1.83
  -19    5   22     -2.76      3.20
  -19    5   23     -0.98      1.86
  -19    5   24      0.80      0.14
  -19    5   25     -5.11      2.27
  -19    5   26      6.28      1.87
  -19    5   27      2.26     -6.68
  -19    5   28      5.08     -0.21
  -19    5   29      4.22     -2.14
  -19    5   30      2.62     -0.40
  -19    5   31      2.72      0.29
  -19    5   32      0.19      0.76
   17    5   22     -5.16     -5.80
   17    5   21     -7.87      6.86
   17    5   20     -1.79      5.14
   17    5   19      0.22      3.19
   17    5   18     -1.02      1.29
   17    5   17      1.80     -3.73
   17    5   16     -1.65     -5.48
   17    5   15     -6.36     -2.77
   17    5   14     -3.45      6.13
   17    5   13      6.91      2.21
   17    5   12     -2.73      4.27
   17    5   11      3.66      1.20
   17    5   10      3.43      3.96
   17    5    9      0.42      0.06
   17    5    8     -2.07      1.71
   17    5    7      7.94      3.88
   17    5    6     -2.72     11.22
   17    5    5      5.76      6.76
   17    5    4      6.84      7.59
   17    5    3      3.48      6.86
   17    5    2     -8.72     -8.09
   17    5    1     -3.00     -3.39
   17    5    0      2.87      2.38
  -17    5    1      7.92      8.75
  -17    5    2      3.23     -3.57
  -17    5    3    -13.23     -9.28
  -17    5    7      8.11     17.62
  -17    5    8    -13.57    -11.79
  -17    5    9     -3.61     16.82
  -17    5   10    -15.31      2.57
  -17    5   11     -4.43     -4.26
  -17    5   12     -4.87     22.77
  -17    5   13      4.23     -3.42
  -17    5   14      8.74    -11.42
  -17    5   15      1.33     -2.89
  -17    5   16      7.29      0.93
  -17    5   17      0.81     -5.87
  -17    5   18      3.07      0.74
  -17    5   19      5.04     -1.21
  -17    5   20      1.33      1.34
  -17    5   21     -0.21    -11.00
  -17    5   22     -2.60      6.68
  -17    5   23      0.12     -5.85
  -17    5   24      1.25      0.92
  -17    5   25      2.68     -2.79
  -17    5   26      2.83     -5.50
  -17    5   27      5.95     -0.75
  -17    5   28      1.68      3.06
  -17    5   29     -3.15     -5.99
  -17    5   30     -4.58      0.19
  -17    5   31      2.89      0.40
   15    5   22     -2.55     -0.47
   15    5   21     -2.56      1.28
   15    5   20      6.02     -5.99
   15    5   19      3.43      5.93
   15    5   18     -0.34     -7.49
   15    5   17      7.38      4.44
   15    5   16      2.03      1.70
   15    5   15      6.83      0.83
   15    5   14      8.69      1.72
   15    5   13      0.37      6.00
   15    5   12      0.15     -0.18
   15    5   11     -3.62     -1.42
   15    5   10     -3.84     -3.43
   15    5    9     -0.52      2.93
   15    5    8      0.48     -3.81
   15    5    7      2.24     -0.11
   15    5    6      2.35      7.25
   15    5    5      7.80     -3.95
   15    5    4     -0.15     -0.27
   15    5    3     -1.73      0.25
   15    5    2      1.77      7.42
   15    5    1      7.66      3.08
   15    5    0     -1.62      2.13
  -15    5    1     30.97     13.77
  -15    5    2      9.39    -12.78
  -15    5    3     15.14      4.40
  -15    5    6      6.76     15.08
  -15    5    7     -0.85      2.11
  -15    5    8     -4.61      2.43
  -15    5    9      1.01     42.10
  -15    5   10      6.21      9.70
  -15    5   11     -1.84      6.67
  -15    5   12     15.43      7.34
  -15    5   13     -4.41      9.07
  -15    5   14     -5.65     -5.45
  -15    5   15     12.94     -8.26
  -15    5   16     -2.58     -1.13
  -15    5   17      1.35      1.75
  -15    5   18     -1.55     -6.10
  -15    5   19     -9.14      7.55
  -15    5   20     -2.41      8.97
  -15    5   21     -0.19      1.00
  -15    5   22      9.26      0.50
  -15    5   23      2.68     -3.22
  -15    5   24      4.16      4.13
  -15    5   25     -4.91     -6.67
  -15    5   26      2.62     -4.50
  -15    5   27     -1.88     11.38
  -15    5   28      7.07     -3.12
  -15    5   29      1.09     -0.44
  -15    5   30      1.48     -0.26
  -15    5   31     -1.93      3.83
   13    5   23     -0.30     -2.52
   13    5   22      2.27     -0.06
   13    5   21      2.92     -0.85
   13    5   20      2.88     -2.01
   13    5   19     -1.14     -2.15
   13    5   18      1.77      2.14
   13    5   17     -5.86      7.12
   13    5   16      2.35      3.18
   13    5   15     -1.64     -0.32
   13    5   14      0.68     -6.77
   13    5   13     -2.81      1.04
   13    5   12     -0.26     -8.38
   13    5   11     -1.56     -3.36
   13    5   10      1.11     -6.53
   13    5    9     -4.28      1.55
   13    5    8     -3.74     -0.62
   13    5    7     -4.25     -1.83
   13    5    6     -5.31     -6.26
   13    5    5    -10.34      3.96
   13    5    4     -1.51    -10.26
   13    5    3     -7.29      6.38
   13    5    2      7.77     14.80
   13    5    1      0.47      3.36
   13    5    0      7.35      9.85
  -13    5    1     -8.37     29.33
  -13    5    2    -29.46    -35.39
  -13    5    3     -2.16     30.81
  -13    5    4    -14.07    -21.67
  -13    5    5    -12.71    -14.84
  -13    5    6    -12.64     14.81
  -13    5    7    -29.05     -5.75
  -13    5    8     11.77     -8.40
  -13    5    9     36.24     18.57
  -13    5   10     17.32     20.60
  -13    5   11      0.94      8.84
  -13    5   12     11.75     -0.81
  -13    5   13     -7.78      4.64
  -13    5   14      2.25     10.46
  -13    5   15     -2.08     -0.98
  -13    5   16      2.69      2.27
  -13    5   17      1.50     12.19
  -13    5   18      0.89     -2.71
  -13    5   19     -0.01      0.25
  -13    5   20     -0.51     -0.05
  -13    5   21      9.09      9.53
  -13    5   22     -5.38     -4.65
  -13    5   23      0.88      3.75
  -13    5   24     -4.52      7.98
  -13    5   25      1.07     -1.01
  -13    5   26     -6.34      7.57
  -13    5   27      0.40     -3.08
  -13    5   28     -1.09     -4.34
  -13    5   29     -1.53     -5.97
  -13    5   30      4.94     -0.78
  -13    5   31     -1.57     -2.64
   11    5   24     -1.58      0.27
   11    5   23      6.09      3.88
   11    5   22      6.06      2.36
   11    5   21      4.48      7.59
   11    5   20      0.47      4.26
   11    5   19      0.75     -0.52
   11    5   18      5.47     -4.66
   11    5   17      4.90     -5.00
   11    5   16     -0.80     -5.66
   11    5   15     -0.10     -0.50
   11    5   14     -5.40     -0.77
   11    5   13      4.32     -2.88
   11    5   12      0.16      4.59
   11    5   11      2.56      2.75
   11    5   10      4.44     -3.06
   11    5    9      6.03     -0.98
   11    5    8     -8.06     -0.27
   11    5    7      0.47     -6.22
   11    5    6     -0.65    -16.31
   11    5    5     10.59     -0.73
   11    5    4      5.21     -2.83
   11    5    3     13.40      0.86
   11    5    2      7.39     20.25
   11    5    1    -27.70     -1.54
   11    5    0     -1.74      2.16
  -11    5    1    -15.47     14.57
  -11    5    2    -12.36    -31.51
  -11    5    3    -11.74      1.77
  -11    5    4    -93.05     21.77
  -11    5    5     12.18    -18.07
  -11    5    6    -15.45     13.08
  -11    5    7     21.44      4.62
  -11    5    8     -3.42      4.80
  -11    5    9     -8.75    -21.32
  -11    5   10     -6.79      2.91
  -11    5   11     -6.35     -6.76
  -11    5   12      1.69     -5.65
  -11    5   13      5.52    -13.06
  -11    5   14     10.27     19.58
  -11    5   15     -2.78     -4.34
  -11    5   16     -5.46     -1.88
  -11    5   17     -0.72      7.20
  -11    5   18      4.81      3.36
  -11    5   19      3.86     -0.69
  -11    5   20      4.19     -3.61
  -11    5   21      2.41     -0.72
  -11    5   22     -3.55      1.60
  -11    5   23      3.17     -0.12
  -11    5   24      0.97     -5.38
  -11    5   25      4.57      2.71
  -11    5   26     -2.02     -5.74
  -11    5   27     -3.04     -7.74
  -11    5   28      1.84     -0.98
  -11    5   29     -9.29     -0.74
  -11    5   30     -1.55      5.32
    9    5   25      3.19     -1.34
    9    5   24     -0.59     -2.66
    9    5   23      1.13      2.37
    9    5   22      3.84      3.66
    9    5   21      4.85     -0.82
    9    5   20      3.42      1.05
    9    5   19      9.14     -1.10
    9    5   18      0.83     -4.36
    9    5   17     -2.86     -3.50
    9    5   16      4.25      2.17
    9    5   15     -3.28      0.38
    9    5   14      0.76      4.73
    9    5   13      0.66      5.94
    9    5   12      1.58     10.37
    9    5   11     -4.87      4.34
    9    5   10      5.90      7.81
    9    5    9      5.48      4.95
    9    5    8     -9.00      3.07
    9    5    7      1.87      9.27
    9    5    6      6.38      3.55
    9    5    5      9.90      9.77
    9    5    4    -18.21     -0.92
    9    5    3     -8.48      2.59
    9    5    2     -1.29      7.80
    9    5    1      0.81     -7.04
    9    5    0    -18.73    -14.88
   -9    5    1     -7.84     11.16
   -9    5    2    -15.78     -1.42
   -9    5    3     12.40     33.91
   -9    5    4     -8.98      8.69
   -9    5    5     18.55     60.32
   -9    5    6      2.32      8.49
   -9    5    7      4.86     25.36
   -9    5    8    -15.95      7.49
   -9    5    9     -7.21     -1.34
   -9    5   10     -8.64     -1.35
   -9    5   11     -3.67     15.44
   -9    5   12      1.40    -14.40
   -9    5   13     -4.03     -5.54
   -9    5   14      7.84      8.69
   -9    5   15     -3.66      0.55
   -9    5   16      4.10     -4.95
   -9    5   17    -13.22      6.11
   -9    5   18      1.62     -2.32
   -9    5   19     -0.43     -1.44
   -9    5   20      5.27     -1.23
   -9    5   21     -3.74     -0.39
   -9    5   22    -11.01     -1.22
   -9    5   23     -8.14      4.68
   -9    5   24     -2.78    -11.69
   -9    5   25     -5.46      2.37
   -9    5   26     -1.02    -10.49
   -9    5   27     -2.46     -3.26
   -9    5   28      0.21     -3.64
   -9    5   29     -0.13     -0.61
   -9    5   30     -1.43      2.57
    7    5   25      2.43     -3.63
    7    5   24      2.55      3.05
    7    5   23     -4.23      2.65
    7    5   22     -4.71      0.17
    7    5   21      1.16     -1.89
    7    5   20     -1.93     -5.50
    7    5   19      4.30     -3.20
    7    5   18     -4.38     -0.56
    7    5   17     -2.33      6.59
    7    5   16      0.12      7.22
    7    5   15      0.84      5.16
    7    5   14     -5.01      8.02
    7    5   13      2.91     -2.06
    7    5   12      1.07      6.18
    7    5   11     -2.80      4.85
    7    5   10     -3.51      3.20
    7    5    9     -0.70     -4.05
    7    5    8      2.53      6.19
    7    5    7     -4.19     11.14
    7    5    6      0.99      0.95
    7    5    5    -19.89     10.84
    7    5    4    -33.90      0.17
    7    5    3    -26.10     -8.55
    7    5    2     -2.28     -0.30
    7    5    1    -28.41    -29.73
    7    5    0     42.03     24.36
   -7    5    1    -24.14    -67.11
   -7    5    2     44.95     99.21
   -7    5    3     25.22     29.50
   -7    5    4     46.41     36.31
   -7    5    5      0.30     11.57
   -7    5    6     79.62    -22.02
   -7    5    7    -15.49     15.95
   -7    5    8     -2.00     32.61
   -7    5    9    -14.12     -5.63
   -7    5   10     17.90     -5.34
   -7    5   11      7.87     24.60
   -7    5   12     10.33      1.82
   -7    5   13     -2.49     -0.68
   -7    5   14     -7.33      8.17
   -7    5   15     -0.99      3.50
   -7    5   16      1.22     -0.47
   -7    5   17     -0.57      5.09
   -7    5   18      3.97      2.27
   -7    5   19     -5.41      3.68
   -7    5   20    -11.28      1.55
   -7    5   21      1.43     -3.68
   -7    5   22      3.85      2.45
   -7    5   23     -4.92     -6.75
   -7    5   24      0.38     12.73
   -7    5   25      3.78      2.07
   -7    5   26      3.03      6.36
   -7    5   27      1.56     -0.43
   -7    5   28     -2.77      4.69
   -7    5   29      4.07     -1.99
    5    5   26     -4.13     -1.68
    5    5   25     -2.68     -2.24
    5    5   24      0.59      1.46
    5    5   23      8.67     -4.11
    5    5   22      1.70     -5.72
    5    5   21     10.39     -7.00
    5    5   20      1.46     -8.78
    5    5   19      3.07      1.67
    5    5   18     -2.35      0.27
    5    5   17      5.15      5.86
    5    5   16     -0.46     -0.63
    5    5   15     -8.05     -1.79
    5    5   14     -4.39      3.98
    5    5   13     -3.06     -2.26
    5    5   12     -4.46     -3.94
    5    5   11     -4.52     -3.12
    5    5   10    -18.93      4.44
    5    5    9      1.72    -10.88
    5    5    8      0.03     -7.57
    5    5    7     -0.60      3.65
    5    5    6    -30.21     -8.10
    5    5    5      7.18    -23.01
    5    5    4    -59.01     14.88
    5    5    3     65.86      3.81
    5    5    2      7.62    -54.25
    5    5    1     20.84     50.79
   -5    5    1    -33.05     34.19
   -5    5    2    -53.63     13.85
   -5    5    4    -15.33     -8.94
   -5    5    5    -19.76     20.12
   -5    5    6    -53.07    -40.44
   -5    5    7     17.65     -8.28
   -5    5    8     25.08     34.67
   -5    5    9     18.28     18.46
   -5    5   10     -1.57    -21.21
   -5    5   11     -1.32     10.97
   -5    5   12     -2.60      0.43
   -5    5   13     -0.20     -7.07
   -5    5   14      0.51     -3.32
   -5    5   15      1.66      4.01
   -5    5   16     -2.70      1.36
   -5    5   17      1.42     -5.61
   -5    5   18      3.63     -4.76
   -5    5   19      5.67      2.26
   -5    5   20     -2.84      1.50
   -5    5   21      0.26     10.55
   -5    5   22      3.72     -4.10
   -5    5   23      7.38      2.55
   -5    5   24      5.38      6.95
   -5    5   25      7.37     -2.78
   -5    5   26      6.96     -2.81
   -5    5   27      1.48     -1.11
   -5    5   28      0.32     -2.50
   -5    5   29      0.10      2.33
    3    5   26     -3.89      9.29
    3    5   25     -3.26      3.54
    3    5   24     -1.23      0.28
    3    5   23      0.02      0.35
    3    5   22     -4.48     -6.54
    3    5   21      1.63      7.57
    3    5   20     -6.96      4.32
    3    5   19     -5.08      6.76
    3    5   18      0.04      0.56
    3    5   17     -6.81     -0.97
    3    5   16     -2.53      2.69
    3    5   15      0.92     -8.53
    3    5   14      2.64      2.12
    3    5   13      1.08      4.98
    3    5   12     -3.00     -3.67
    3    5   11     -3.52     -0.94
    3    5   10     -3.22      7.41
    3    5    9    -12.74      6.45
    3    5    8     24.23    -10.77
    3    5    7    -34.60     -7.66
    3    5    6      1.02      4.92
    3    5    5     32.05      1.22
    3    5    4     70.40     15.35
    3    5    2    -29.40      8.75
    3    5    1     -8.88    -80.88
    3    5    0     16.90     13.76
   -3    5    1    -34.74    -52.39
   -3    5    3   -153.48    -61.30
   -3    5    4     23.26    -67.23
   -3    5    5      7.20     -1.54
   -3    5    6    -21.41      1.92
   -3    5    7    -15.23    -22.07
   -3    5    8     -4.48     -1.87
   -3    5    9     -0.17     -3.15
   -3    5   10      1.12      2.00
   -3    5   11    -29.07     -0.42
   -3    5   12      6.95      3.48
   -3    5   13     -7.27     -4.31
   -3    5   14      1.38    -12.25
   -3    5   15     -1.86     -4.79
   -3    5   16     11.04     -6.25
   -3    5   17      4.86      0.95
   -3    5   18      3.46     -1.82
   -3    5   19     -1.06      3.04
   -3    5   20     -2.52     -4.78
   -3    5   21     -2.43      7.83
   -3    5   22      0.22      1.78
   -3    5   23    -10.55      1.99
   -3    5   24      6.48      4.13
   -3    5   25     -5.93     -7.52
   -3    5   26     -3.14      7.16
   -3    5   27      5.98      1.02
   -3    5   28     -0.46      3.61
    1    5   27      2.78    -10.36
    1    5   26      7.25     -1.28
    1    5   25      6.58     -3.80
    1    5   24      2.16     -1.22
    1    5   23     13.21     -0.64
    1    5   22     -6.03     -2.34
    1    5   21     -1.84     -1.94
    1    5   20      3.23      2.92
    1    5   19     -3.50      0.66
    1    5   18     -4.89    -12.46
    1    5   17     -7.82      0.37
    1    5   16     -1.28     -0.69
    1    5   15     -3.99      1.04
    1    5   14      0.31     -0.20
    1    5   13      0.68      8.60
    1    5   12      5.36      1.01
    1    5   11     21.52    -14.40
    1    5   10     12.58     10.64
    1    5    9     13.86     14.34
    1    5    8    -12.33      0.58
    1    5    7     23.75     13.02
    1    5    6     23.75     19.73
    1    5    5      8.61     28.45
    1    5    4     34.03     -8.38
    1    5    3    155.42     55.60
    1    5    2   -101.05     31.73
    1    5    1     24.40     86.63
    1    5    0    -24.85     17.52
   -1    5    1     31.56     49.76
   -1    5    2    166.24    -53.96
   -1    5    3    -59.13     22.07
   -1    5    5    -13.08    -20.41
   -1    5    6     64.51     -8.64
   -1    5    7     17.73    -14.73
   -1    5    8    -27.63    -25.16
   -1    5    9      2.52    -14.43
   -1    5   10      6.61     -1.09
   -1    5   11      0.81     -8.37
   -1    5   12      5.45      6.91
   -1    5   13      0.83      2.69
   -1    5   14      5.06      2.95
   -1    5   15     -5.83     -0.36
   -1    5   16      9.30     10.21
   -1    5   17      1.38     -4.08
   -1    5   18     -2.11      4.98
   -1    5   19      4.65     -2.37
   -1    5   20      3.46     -2.47
   -1    5   21     -4.23     -5.83
   -1    5   22      2.73      7.72
   -1    5   23     -0.86      5.33
   -1    5   24     -1.64     -3.52
   -1    5   25     -1.03     -4.97
   -1    5   26      1.42      2.24
   -1    5   27      8.35      0.33
  -15    5    5     19.71    -18.85
  -15    5    4     21.53     30.29
  -17    5    6      4.11     20.37
  -17    5    5     13.21    -22.59
  -17    5    4     17.09      0.78
  -19    5    7      4.40     -8.01
  -19    5    6    -14.75     -0.07
  -19    5    5    -31.75     -8.66
  -19    5    4     -2.63    -15.87
  -19    5    3     -9.91     -9.18
  -21    5    9      9.76     -9.62
  -21    5    8     -6.40     -4.60
  -21    5    7     -2.78      2.02
  -21    5    6      2.69     -5.71
  -21    5    5     10.28      2.94
  -21    5    4     -0.85     14.30
  -21    5    3     18.26     10.95
  -23    5   10     10.91      1.10
  -23    5    9      0.10     -3.86
  -23    5    8     -1.03     -6.64
  -23    5    7      5.86     -6.63
  -23    5    6      7.88      2.03
  -23    5    5     15.48      9.65
  -23    5    4     -1.22      8.16
  -23    5    3      8.21     -2.79
  -25    5   11      9.72    -10.14
  -25    5   10     -6.67     -4.71
  -25    5    9     -9.05     -1.22
  -25    5    8     -4.35     -3.11
  -25    5    7      3.43     -3.02
  -25    5    6     10.12     -8.59
  -25    5    5     -8.03      5.60
  -25    5    4     -7.50     -6.81
  -25    5    3    -13.29     -5.13
  -27    5   12     -4.17     -7.01
  -27    5   11     -1.10      1.76
  -27    5   10    -11.10     -3.41
  -27    5    9      6.98      2.43
  -27    5    8      1.33     10.91
  -27    5    7     -1.10      5.36
  -27    5    6     -7.94     -4.83
  -27    5    5     -9.63      2.45
  -27    5    4      2.40     -6.77
  -27    5    3     -3.84      2.38
  -29    5   13     -2.74      0.41
  -29    5   12      0.05      1.56
  -29    5   11     -2.22      5.11
  -29    5   10      0.53      2.93
  -29    5    9      2.22      2.45
  -29    5    8      8.19      3.37
  -29    5    7      6.31      2.02
  -29    5    6     -6.28      2.24
  -29    5    5      1.42      1.55
  -29    5    4      3.12      3.88
  -29    5    3      2.32     -1.60
  -31    5   32      8.38      0.89
  -31    5   15     -3.93     -0.85
  -31    5   14     -2.87      0.30
  -31    5   13     -7.66     -0.02
  -31    5   12     -7.27      8.49
  -31    5   11      1.95      1.37
  -31    5   10      0.40      1.55
  -31    5    9      2.11     -0.31
  -31    5    8     -4.19     -5.01
  -31    5    7     -5.01      1.93
  -31    5    6      2.29     -3.78
  -31    5    5      6.51     -1.98
  -31    5    4      1.05      1.61
  -31    5    3      1.20      1.25
  -33    5   32     -1.74     -6.76
  -33    5   16     -0.32     -0.30
  -33    5   15      1.76      5.20
  -33    5   14     -1.08     -0.19
  -33    5   13      3.98      4.87
  -33    5   12      0.10     -0.77
  -33    5   11      1.02      1.89
  -33    5   10     -0.65     -1.13
  -33    5    9      3.45     -0.23
  -33    5    8     -4.33     -2.25
  -33    5    7      0.18      4.74
  -33    5    6     -2.02     -1.14
  -33    5    5      2.66     -1.63
  -33    5    4     -6.51     -1.88
  -33    5    3     -2.94      0.33
  -35    5   32     -2.74      6.47
  -35    5   31      1.20     -3.26
  -35    5   30     -3.05      0.86
  -35    5   29      3.22     -0.95
  -35    5   28     -2.18      3.01
  -35    5   18      1.12      1.16
  -35    5   17     -1.44     -3.82
  -35    5   16      0.78     -0.20
  -35    5   15     -0.14      1.86
  -35    5   14      0.15      5.96
  -35    5   13      0.73     -1.70
  -35    5   12      1.81      3.18
  -35    5   11      1.27     -1.28
  -35    5   10      0.18     -3.26
  -35    5    9     -1.63     -0.67
  -35    5    8      2.93      2.46
  -35    5    7      2.34     -1.77
  -35    5    6      0.57      1.07
  -35    5    5     -0.37      4.60
  -35    5    4     -0.29     -2.96
  -35    5    3     -0.43      3.03
  -37    5   31      2.67      5.43
  -37    5   30     -3.16      0.89
  -37    5   29      3.88     -0.30
  -37    5   28     -1.03     -2.66
  -37    5   19     -4.39     -2.58
  -37    5   18     -0.31      1.39
  -37    5   17     -5.65      0.10
  -37    5   16      2.85     -0.56
  -37    5   15      2.23     -1.31
  -37    5   14      1.52      2.40
  -37    5   13      4.87     -5.68
  -37    5   12      1.93      1.16
  -37    5   11      4.59      1.57
  -37    5   10     -1.27      0.46
  -37    5    9      5.52     -0.32
  -37    5    8     -1.66     -2.08
  -37    5    7      0.44     -2.01
  -37    5    6     -5.31      7.23
  -37    5    5     -5.98     -0.66
  -37    5    4     -0.02      0.93
  -37    5    3     -0.58      0.45
  -37    5    2     -0.06     -1.64
   37    5    8      1.92     -6.28
   37    5    9     -4.56     -2.74
   37    5   12     -2.81      0.55
  -39    5   29      0.04     -0.73
  -39    5   28     -1.03     -0.80
  -39    5   27     -0.33     -1.55
  -39    5   21      2.42      4.14
  -39    5   20      0.00      2.70
  -39    5   19      0.75      2.61
  -39    5   18      1.39      1.43
  -39    5   17     -2.62     -2.19
  -39    5   16     -2.25     -0.78
  -39    5   15     -3.70     -5.87
  -39    5   14     -2.59     -2.33
  -39    5   13     -6.49     -2.66
  -39    5   12     -1.86     -0.41
  -39    5   11     -3.92      0.31
  -39    5   10      4.14     -0.86
  -39    5    9      0.46      5.86
  -39    5    8      0.84     -4.12
  -39    5    7      0.73     -4.62
  -39    5    6      0.08     -0.21
  -39    5    5      3.87     -4.73
  -39    5    4      6.05     -6.42
  -39    5    3     -0.71      3.22
  -39    5    2      1.92     -2.81
   39    5    8      4.10      5.16
   39    5    9    -18.81     16.61
   39    5   10      1.30      0.94
   39    5   11     -6.57      5.22
  -41    5   31     -1.39      0.96
  -41    5   30     -2.34     -1.65
  -41    5   29     -0.85      0.78
  -41    5   28      1.35      0.64
  -41    5   23     -1.35     -1.94
  -41    5   22      2.06     -2.59
  -41    5   21     -1.82     -1.75
  -41    5   20     -0.58      3.75
  -41    5   19      0.41      3.61
  -41    5   18     -0.94      3.54
  -41    5   17      5.16      2.47
  -41    5   16     -1.50     -0.90
  -41    5   15     -0.83      2.16
  -41    5   14     -0.72      1.32
  -41    5   13      1.58      5.81
  -41    5   12     -2.03      7.09
  -41    5   11     -1.24     -2.43
  -41    5   10     -0.71      1.58
  -41    5    9     -4.49     -1.66
  -41    5    8      1.27      1.70
  -41    5    7      0.16      5.75
  -41    5    6      0.90     -2.62
  -41    5    5      5.20     -2.18
  -41    5    4     -5.46     -2.87
  -41    5    3     -1.73     -0.39
  -41    5    2     -2.04     -1.20
  -41    5    1     -0.06      1.17
   41    5    0     -3.12     -0.72
   41    5    1      2.04      0.79
   41    5    5      2.64     -1.96
   41    5    6     -1.39      2.05
  -43    5   29      3.68      4.47
  -43    5   28     -0.92      1.10
  -43    5   27      2.26      1.30
  -43    5   26     -2.76     -0.72
  -43    5   25      0.61     -3.00
  -43    5   24     -1.88      1.60
  -43    5   23      3.49      1.21
  -43    5   22     -0.51      0.98
  -43    5   21      2.08      1.42
  -43    5   20     -0.17      1.60
  -43    5   19      1.23      0.27
  -43    5   18     -0.46     -2.49
  -43    5   17     -1.04      3.11
  -43    5   16      0.29     -1.69
  -43    5   15     -2.42      5.56
  -43    5   14      3.62     -1.23
  -43    5   13      1.80      1.14
  -43    5   12      2.04     -4.23
  -43    5   11      2.63     -5.04
  -43    5   10      1.82      3.81
  -43    5    9     -6.44     -3.84
  -43    5    8      0.26     -2.18
  -43    5    7     -0.04      3.40
  -43    5    6      1.54     -6.30
  -43    5    5      0.39      3.18
  -43    5    4      2.34      3.69
  -43    5    3      0.33      2.92
  -43    5    2      0.45     -0.51
  -43    5    1     -0.35      1.57
   43    5    0      1.42     -2.11
   43    5    1      1.82     -0.43
   43    5    2     -1.04     -3.74
   43    5    4      0.30     -1.57
   43    5    5     -2.74      1.83
   43    5    6      0.84      0.72
  -45    5   26      2.03     -1.55
  -45    5   25     -0.66     -1.14
  -45    5   23      0.06     -1.25
  -45    5   22      3.49      1.21
  -45    5   21      0.22      0.67
  -45    5   20     -3.33     -0.86
  -45    5   19      2.53     -0.24
  -45    5   17     -2.15     -1.11
  -45    5   16      0.42      1.66
  -45    5   15     -4.75     -0.23
  -45    5   14     -0.20      3.29
  -45    5   13     -0.59      2.37
  -45    5   12     -3.40     -2.01
  -45    5   11     -0.28     -1.57
  -45    5   10     -0.82      0.63
  -45    5    9      2.28      0.10
  -45    5    8     -2.43      3.56
  -45    5    7      1.93      0.15
  -45    5    6     -2.88     -0.54
  -45    5    5     -1.92      3.74
  -45    5    3      0.87     -0.61
  -45    5    2     -1.03      2.24
  -45    5    1      0.12     -0.88
   45    5    0     -1.29      1.27
  -47    5   24      0.38      1.94
  -47    5   22      1.50      2.73
  -47    5   21      1.69     -1.10
  -47    5   16      6.22      1.99
  -47    5   15     -0.24     -3.82
  -47    5   14     -2.76     -4.57
  -47    5   12     -5.23     -1.94
  -47    5    7     -2.02     -3.50
  -47    5    6      2.09      4.43
  -47    5    5      3.51      3.27
  -47    5    3      2.06      2.44
   40    6    3     -0.87      2.25
   40    6    2      1.07      0.40
   40    6    1     -2.89      1.35
  -40    6   24      0.83      0.65
  -40    6   25     -0.36      1.82
   38    6    6      0.92      1.29
   38    6    5      2.47      2.28
   38    6    4     -0.71      2.92
   38    6    3     -1.28      0.29
   38    6    2      2.04     -0.87
   38    6    1      1.15      0.46
   38    6    0      1.02     -0.41
  -38    6   22     -1.77      0.34
  -38    6   23      0.43     -0.97
  -38    6   24     -3.70     -0.52
  -38    6   25      0.16     -1.72
  -38    6   26     -1.00     -2.37
  -38    6   27     -0.53     -1.43
   36    6   12      4.45      7.64
   36    6   11      0.92     -0.98
   36    6   10     -2.63      3.15
   36    6    7     -2.11      0.74
   36    6    6     -0.04     -1.18
   36    6    5     -0.03      1.60
   36    6    4      4.39     -0.88
   36    6    3      0.83      0.27
   36    6    2      0.00     -2.38
   36    6    1      0.88     -0.32
   36    6    0     -0.28      0.58
  -36    6    1      0.83     -0.42
  -36    6   20     -0.38      2.01
  -36    6   21      0.55     -1.90
  -36    6   22     -0.17      2.21
  -36    6   23     -2.09     -1.12
  -36    6   24     -0.77     -0.92
  -36    6   25     -1.03     -1.31
  -36    6   26      0.20     -5.33
  -36    6   27      0.89      1.79
   34    6   14      2.49      3.76
   34    6   13     -0.86     -1.70
   34    6   12      3.96      4.42
   34    6   11      6.51     -6.03
   34    6   10      9.54     -0.93
   34    6    9      0.83     -5.88
   34    6    8      1.30     -2.42
   34    6    7      1.85      3.37
   34    6    6     -1.73      4.93
   34    6    5     -4.62     -4.17
   34    6    4      2.60     -1.57
   34    6    3     -1.60     -2.38
   34    6    2     -0.81      0.51
   34    6    1     -1.94     -1.10
   34    6    0     -0.95      0.87
  -34    6    1     -0.81     -2.34
  -34    6   18     -2.85     -4.47
  -34    6   19     -1.54     -1.03
  -34    6   20     -0.29     -2.01
  -34    6   21      0.28     -0.84
  -34    6   22      2.23      2.57
  -34    6   23      2.09     -0.20
  -34    6   24      1.65      0.54
  -34    6   25     -0.36     -2.51
  -34    6   26     -2.39      1.85
  -34    6   27     -5.26      3.96
  -34    6   28      6.17     13.00
  -34    6   29     -0.66      4.14
  -34    6   30     -2.31     -0.57
   32    6   15      0.76      0.91
   32    6   14      2.61      1.53
   32    6   13      0.66      0.62
   32    6   12     -3.70     -1.49
   32    6   11      3.72      3.92
   32    6   10      0.73      2.90
   32    6    9      0.45      0.48
   32    6    8      2.01     -2.66
   32    6    7      2.76     -2.94
   32    6    6     -3.44     -0.33
   32    6    5      2.08     -1.49
   32    6    4     -0.26     -0.64
   32    6    3     -3.49      1.22
   32    6    2     -0.58     -1.38
   32    6    1     -0.58     -3.15
   32    6    0     -2.91     -2.81
  -32    6    1      2.90      1.89
  -32    6   17     -1.12     -2.55
  -32    6   18      2.10     -1.23
  -32    6   19     -1.02     -2.46
  -32    6   20     -0.38      0.20
  -32    6   21     -1.71     -4.03
  -32    6   22     -1.81      2.22
  -32    6   23      0.94     -0.98
  -32    6   24      1.13      2.19
  -32    6   25      1.75     -0.20
  -32    6   26     -1.01      2.25
  -32    6   27      0.97      2.69
  -32    6   28     -2.62      1.51
  -32    6   29      2.72      2.38
  -32    6   30     -1.62      0.71
  -32    6   31     -1.29     -3.72
   30    6   16      1.82      4.83
   30    6   15     -1.69      3.50
   30    6   14     -1.55      0.34
   30    6   13      3.22      6.05
   30    6   12      6.57      5.42
   30    6   11      0.86      1.36
   30    6   10      5.56     -0.23
   30    6    9     -3.51      1.59
   30    6    8      1.20     -0.91
   30    6    7      2.44     -2.77
   30    6    6     -1.22     -6.03
   30    6    5      6.62      0.16
   30    6    4     -2.46     -4.59
   30    6    3     -4.49      1.37
   30    6    2      0.64     -1.82
   30    6    1      2.33     -0.55
   30    6    0      1.11     -0.89
  -30    6    1     -2.94      0.22
  -30    6    2     -2.94      3.60
  -30    6   15      1.39     -3.62
  -30    6   16     -3.82      3.95
  -30    6   17      0.06      0.03
  -30    6   18      0.15      1.57
  -30    6   19     -1.65      0.27
  -30    6   20      0.16      0.67
  -30    6   21     -0.99     -0.87
  -30    6   22     -1.22      0.99
  -30    6   23     -8.84     -3.54
  -30    6   24     -1.37      4.98
  -30    6   25     -6.20      1.53
  -30    6   26     -0.01      4.47
  -30    6   27      2.51      2.10
  -30    6   28     -0.44     -2.62
  -30    6   29     -2.19      1.99
  -30    6   30      4.08      3.41
  -30    6   31      0.55      0.43
  -30    6   32      4.61      0.46
  -30    6   33     -0.49     -3.37
   28    6   17     -4.23      2.20
   28    6   16      4.69      1.46
   28    6   15      2.73      2.95
   28    6   14      3.90      0.03
   28    6   13      1.43     -3.43
   28    6   12     -2.45      0.25
   28    6   11     -3.36     -1.16
   28    6   10      0.74      0.08
   28    6    9     -4.01     -2.25
   28    6    8      0.37      5.86
   28    6    7     -0.12     -1.40
   28    6    6      0.95     -3.76
   28    6    5      0.45      0.00
   28    6    4      0.61     -6.61
   28    6    3     -1.30     -3.63
   28    6    2     -2.40     -2.30
   28    6    1      1.09     -0.25
   28    6    0     -0.20     -1.48
  -28    6    1     -0.21     -0.14
  -28    6    2     -1.00     -6.18
  -28    6   14      4.46     -0.84
  -28    6   15      0.25     -1.25
  -28    6   16      1.77     -0.22
  -28    6   17     -4.39     -6.40
  -28    6   18      3.81      4.25
  -28    6   19     -3.88     -4.69
  -28    6   20      0.65     -0.44
  -28    6   21      3.03     -4.11
  -28    6   22      5.21      1.45
  -28    6   23      0.35     -2.08
  -28    6   24      0.76      5.20
  -28    6   25      2.99      4.03
  -28    6   26     -0.34      7.86
  -28    6   27      3.51      2.55
  -28    6   28      2.95      1.25
  -28    6   29      2.76     -1.71
  -28    6   30     -2.53      1.65
  -28    6   31      0.47      1.25
  -28    6   32     -2.14      3.42
   26    6   18      0.85      1.03
   26    6   17     -3.41      1.31
   26    6   16     -1.27     -4.87
   26    6   15     -8.41      0.71
   26    6   14      0.81      3.71
   26    6   13     -3.15     -4.20
   26    6   12     -2.44      0.33
   26    6   11     -6.12      1.78
   26    6   10     -3.62      3.22
   26    6    9     -6.11      0.26
   26    6    8      1.85      0.77
   26    6    7     -0.95      1.63
   26    6    6      2.00     -2.70
   26    6    5     -2.25     -2.63
   26    6    4      0.31     -0.72
   26    6    3      0.62      1.31
   26    6    2      1.96     -4.18
   26    6    1      0.28     -0.23
   26    6    0      0.26      0.38
  -26    6    1      2.30     -3.99
  -26    6    2      4.85     -2.07
  -26    6   13      2.60     -9.17
  -26    6   14      0.37     -3.59
  -26    6   15     -3.06      4.29
  -26    6   16     -0.59      1.43
  -26    6   17     -0.18     -0.38
  -26    6   18      4.29      1.22
  -26    6   19     -0.96     -2.89
  -26    6   20      1.81      0.40
  -26    6   21     -1.52      1.23
  -26    6   22     -0.29     -4.92
  -26    6   23      3.03      4.53
  -26    6   24      4.68      6.12
  -26    6   25      3.18     -2.09
  -26    6   26      4.62      6.18
  -26    6   27     -2.24     -0.26
  -26    6   28     -3.60     -1.35
  -26    6   29     -2.04      2.72
  -26    6   30     -3.38     -3.01
  -26    6   31     -2.29     -1.53
  -26    6   32     -4.02      1.63
   24    6   19      2.11     -2.39
   24    6   18     -2.75      0.31
   24    6   17      2.74      3.53
   24    6   16      0.43     -3.59
   24    6   15      2.86      2.83
   24    6   14     -4.44      3.51
   24    6   13      0.13      2.69
   24    6   12     -1.97      0.76
   24    6   11      0.72      1.03
   24    6   10      2.15      2.48
   24    6    9      2.57     -0.57
   24    6    8     -5.14      4.20
   24    6    7      4.13     -0.10
   24    6    6     -3.38      5.03
   24    6    5     -2.00     -0.01
   24    6    4     -0.18      4.15
   24    6    3     -1.18      8.59
   24    6    2      0.88     -0.59
   24    6    1     -4.92      3.40
   24    6    0      1.13     -2.71
  -24    6    1     -3.22     -2.04
  -24    6    2     -2.03      2.35
  -24    6   11      0.63     -7.73
  -24    6   12      4.55      0.86
  -24    6   13      6.30      3.70
  -24    6   14      4.14      2.11
  -24    6   15      1.89      1.18
  -24    6   16      3.75     -1.47
  -24    6   17      0.54     -0.04
  -24    6   18      0.27     -1.99
  -24    6   19     -0.65     -2.82
  -24    6   20      2.04      5.36
  -24    6   21      0.49      3.47
  -24    6   22     -2.48     -7.13
  -24    6   23      0.59      1.07
  -24    6   24     -0.85     -6.01
  -24    6   25     -6.25     -5.63
  -24    6   26      4.15      4.30
  -24    6   27     -5.55     -4.72
  -24    6   28     -3.31     -1.36
  -24    6   29     -1.72     -0.48
  -24    6   30     -2.01     -1.98
  -24    6   31      2.31      1.00
  -24    6   32     -0.98     -0.39
   22    6   20      3.24      4.06
   22    6   19      0.64     -0.03
   22    6   18      0.26      5.21
   22    6   17     -2.71     -0.77
   22    6   16     -4.66     -1.68
   22    6   15      6.27     -9.58
   22    6   14     -3.35     -5.62
   22    6   13      4.24     -1.50
   22    6   12      3.30     -1.53
   22    6   11     -0.93      1.27
   22    6   10      3.21     -6.00
   22    6    9      1.09      3.41
   22    6    8     -0.24     -3.47
   22    6    7      1.02     -2.77
   22    6    6      4.25      1.75
   22    6    5     -3.54      0.79
   22    6    4     -2.65      2.95
   22    6    3      0.15     -0.50
   22    6    2     -2.15      1.14
   22    6    1     -2.65      2.50
   22    6    0     -0.20      3.85
  -22    6    1     -3.57     10.19
  -22    6    2     -3.96      3.81
  -22    6   10      8.46      0.07
  -22    6   11     -4.30      5.39
  -22    6   12    -10.20      4.36
  -22    6   13     -0.77      8.74
  -22    6   14     -3.25      3.97
  -22    6   15     -0.85      2.71
  -22    6   16     -1.86     -1.63
  -22    6   17     -5.69      2.04
  -22    6   18     -7.23      2.40
  -22    6   19      1.99     -1.13
  -22    6   20     -4.28      3.44
  -22    6   21      1.90     -0.90
  -22    6   22     -0.62     -1.57
  -22    6   23     -1.50      2.41
  -22    6   24     -3.97     -3.67
  -22    6   25      0.48     -1.59
  -22    6   26     -1.02     -2.13
  -22    6   27     -2.90      0.44
  -22    6   28      8.26      3.25
  -22    6   29      5.32      3.72
  -22    6   30     -2.31      1.81
  -22    6   31      8.70      5.29
  -22    6   32      0.73      1.74
   20    6   21      2.57      1.48
   20    6   20     -3.55      0.39
   20    6   19     -0.53     -2.52
   20    6   18      6.25     -0.93
   20    6   17     -4.29      0.19
   20    6   16      0.79     -2.30
   20    6   15      0.88      2.20
   20    6   14     -6.26     -4.06
   20    6   13     -7.73     -1.42
   20    6   12      0.50     -2.46
   20    6   11     -1.52      1.76
   20    6   10     -2.45     -1.27
   20    6    9      1.54      3.39
   20    6    8      6.55     -8.89
   20    6    7     -2.14     -6.42
   20    6    6     -1.40     -1.27
   20    6    5      1.06     -3.21
   20    6    4     -0.26     -5.34
   20    6    3      4.42     -4.38
   20    6    2      8.51     -3.31
   20    6    1      1.66     -5.68
   20    6    0     -7.13     10.30
  -20    6    1      2.52      2.89
  -20    6    2      3.23     -5.24
  -20    6    3      2.28     -2.46
  -20    6    9     -6.02      5.56
  -20    6   10      7.29     -9.42
  -20    6   11     -6.59      5.84
  -20    6   12     -0.10      6.89
  -20    6   13     -0.66     -2.41
  -20    6   14     -3.50     -0.42
  -20    6   15     -4.27     -6.03
  -20    6   16      2.31      2.16
  -20    6   17      1.30      3.39
  -20    6   18      1.02      1.15
  -20    6   19      1.16      3.45
  -20    6   20      0.43     -3.68
  -20    6   21      2.89     -1.39
  -20    6   22      3.10      4.58
  -20    6   23     -0.42      4.97
  -20    6   24      1.08      2.06
  -20    6   25      2.52      4.90
  -20    6   26     -4.48     -5.17
  -20    6   27      1.49      1.81
  -20    6   28      3.34      0.95
  -20    6   29     -0.79      2.53
  -20    6   30      1.25      2.55
  -20    6   31     -2.32     -3.04
   18    6   21      5.07      1.00
   18    6   20     -2.35      4.47
   18    6   19      0.97     -3.54
   18    6   18      3.18     -2.62
   18    6   17      3.42     -6.57
   18    6   16     -2.25      1.53
   18    6   15     -1.71      3.88
   18    6   14      4.25      8.12
   18    6   13      0.10     -1.30
   18    6   12      2.28     -0.02
   18    6   11     -4.70     -3.46
   18    6   10     -1.41     -0.39
   18    6    9     -3.56     -4.55
   18    6    8     -4.16     -2.95
   18    6    7     -4.08      0.43
   18    6    6     -1.36     -2.64
   18    6    5     -0.71     -0.67
   18    6    4      2.13     -3.81
   18    6    3     -5.73     -8.66
   18    6    2      5.85      0.93
   18    6    1     -0.83     -2.54
   18    6    0     11.23    -11.11
  -18    6    1      6.62     -4.42
  -18    6    2      1.96     -9.65
  -18    6    3    -18.23     15.51
  -18    6    8    -11.35    -11.27
  -18    6    9     17.82    -21.93
  -18    6   10     -4.03    -12.23
  -18    6   11      1.28      3.43
  -18    6   12      3.55    -16.32
  -18    6   13      6.27     -7.38
  -18    6   14     10.23      2.35
  -18    6   15     -5.29      0.20
  -18    6   16      2.41      3.40
  -18    6   17      6.01     -3.31
  -18    6   18      5.43     -7.37
  -18    6   19     -2.06     -1.27
  -18    6   20     -1.83     -4.08
  -18    6   21      0.37      0.53
  -18    6   22      0.23      4.51
  -18    6   23     -0.29      6.19
  -18    6   24      4.18      1.66
  -18    6   25      0.35     -1.97
  -18    6   26     -0.50      2.90
  -18    6   27     -3.06      2.89
  -18    6   28    -11.84      5.40
  -18    6   29     -5.71      2.60
  -18    6   30     -2.49      3.44
  -18    6   31     -0.29      0.41
   16    6   22     -2.27    -10.98
   16    6   21      1.48     -6.34
   16    6   20      6.40     -7.44
   16    6   19      0.66     -0.29
   16    6   18     -3.05     -0.38
   16    6   17      0.87      8.88
   16    6   16     -5.11      0.48
   16    6   15     -4.58     -4.81
   16    6   14      5.39     -1.47
   16    6   13     -1.15     -2.38
   16    6   12     -1.74      0.37
   16    6   11     -0.88      7.39
   16    6   10      1.50     -0.89
   16    6    9     -6.47      0.93
   16    6    8     -1.64      6.53
   16    6    7     -6.75      7.15
   16    6    6     -6.52      5.83
   16    6    5      3.65     -0.15
   16    6    4     -7.53      9.73
   16    6    3    -10.82      3.01
   16    6    2     -9.98      8.32
   16    6    1     -5.09     -5.94
   16    6    0     -9.63     -8.63
  -16    6    1     21.44    -20.50
  -16    6    2     -8.37     24.10
  -16    6    3     -9.98     -1.15
  -16    6    4    -42.44     27.90
  -16    6    5    -16.12     22.99
  -16    6    6     12.29    -10.81
  -16    6    7    -15.49      9.36
  -16    6    8     -8.80     21.24
  -16    6    9    -11.54     -1.98
  -16    6   10      2.65      9.10
  -16    6   11     12.25      7.49
  -16    6   12      1.49      1.71
  -16    6   13     -1.51     -5.22
  -16    6   14     -0.12     -3.38
  -16    6   15      7.59     -1.44
  -16    6   16      2.10     -0.36
  -16    6   17      5.98     -2.86
  -16    6   18      3.71     -5.67
  -16    6   19     -0.63      4.90
  -16    6   20      4.26      4.44
  -16    6   21      0.74      2.96
  -16    6   22     -2.07     -6.67
  -16    6   23      0.05     -2.21
  -16    6   24     -3.97     -3.22
  -16    6   25    -10.04     -3.64
  -16    6   26      3.49     -1.46
  -16    6   27     -6.02      4.56
  -16    6   28      4.78     -3.83
  -16    6   29     -3.18      0.65
  -16    6   30     -0.08     -0.16
  -16    6   31      1.13     -2.58
   14    6   23      3.13      4.84
   14    6   22     -6.82      5.28
   14    6   21     -0.55     -1.30
   14    6   20     -2.97      6.90
   14    6   19      0.44     -0.30
   14    6   18      0.17      1.96
   14    6   17     -4.58      3.82
   14    6   16      3.61     -0.60
   14    6   15      5.67     -8.03
   14    6   14      2.88      0.93
   14    6   13     -2.49     -3.05
   14    6   12      0.67      5.44
   14    6   11     -1.63     -4.00
   14    6   10      2.23     -2.50
   14    6    9     -2.25      2.95
   14    6    8      5.95      2.80
   14    6    7      5.71      0.67
   14    6    6     -1.01      0.94
   14    6    5      5.30      5.30
   14    6    4      2.56      3.93
   14    6    3    -10.61     -1.35
   14    6    2      9.88     -6.79
   14    6    1     20.01     -3.77
   14    6    0    -24.64     -2.69
  -14    6    1    -13.45     13.34
  -14    6    2      5.75     -5.19
  -14    6    3     36.76     -7.85
  -14    6    4     -7.76     -2.24
  -14    6    5     -7.76      6.91
  -14    6    6    -17.43    -12.98
  -14    6    7    -12.57     11.07
  -14    6    8      3.34     -1.88
  -14    6    9      4.28     22.25
  -14    6   10    -20.43      7.64
  -14    6   11    -11.51     -5.79
  -14    6   12      6.62      7.28
  -14    6   13     -7.89     15.38
  -14    6   14      1.13     -2.59
  -14    6   15      4.18     -1.81
  -14    6   16     -7.59     -1.24
  -14    6   17     -5.79      7.12
  -14    6   18     -1.54      4.42
  -14    6   19     -7.30     -0.93
  -14    6   20      0.60      1.36
  -14    6   21     -4.79      2.98
  -14    6   22     -3.26     -7.06
  -14    6   23     -0.76    -10.18
  -14    6   24      4.99      2.47
  -14    6   25      5.11     -0.52
  -14    6   26     -5.08      5.19
  -14    6   27      3.01      2.14
  -14    6   28      4.64      1.37
  -14    6   29      0.05     -0.18
  -14    6   30     -0.74      0.26
  -14    6   31      0.81     -0.98
   12    6   23      1.00     -1.67
   12    6   22      2.87     -3.42
   12    6   21     -0.54     -0.69
   12    6   20      2.68      3.91
   12    6   19     -0.75      0.12
   12    6   18      2.33     -3.08
   12    6   17      3.98     -2.83
   12    6   16      2.64     -3.56
   12    6   15      1.63      0.15
   12    6   14     -6.09     -1.24
   12    6   13     -0.43      4.77
   12    6   12     -1.00     -2.83
   12    6   11     -2.75     -2.01
   12    6   10     -0.42     -0.53
   12    6    9      0.36     -2.58
   12    6    8     12.91     -5.55
   12    6    7      6.45    -10.11
   12    6    6      4.10     -3.91
   12    6    5      4.03    -16.32
   12    6    4     19.80     -1.03
   12    6    3     15.11    -20.04
   12    6    2     -4.84     -9.57
   12    6    1     -5.20     -5.94
   12    6    0     42.82      9.16
  -12    6    1    -18.22     -5.28
  -12    6    2     -5.11    -28.58
  -12    6    3     14.51    -31.01
  -12    6    4     10.52     -9.90
  -12    6    5     20.87    -28.55
  -12    6    6     36.60     22.67
  -12    6    7    -14.91     -2.85
  -12    6    8     -9.91    -14.77
  -12    6    9     18.59    -13.31
  -12    6   10     -3.68      4.27
  -12    6   11     -7.53    -13.48
  -12    6   12     -0.72    -12.49
  -12    6   13     -3.82      2.91
  -12    6   14      2.00      2.58
  -12    6   15      5.32      5.30
  -12    6   16     -6.44     -2.87
  -12    6   17     -0.49      7.06
  -12    6   18     -0.41      1.76
  -12    6   19      0.96     -4.64
  -12    6   20     -4.63     -2.69
  -12    6   21     -0.03      4.00
  -12    6   22      0.53     -3.12
  -12    6   23     -5.84      3.42
  -12    6   24      2.19     -0.23
  -12    6   25     -2.18      5.14
  -12    6   26      3.57      4.77
  -12    6   27      3.32     -2.14
  -12    6   28      1.58      3.95
  -12    6   29      2.42      1.79
  -12    6   30      3.78     -4.01
   10    6   24     -1.05      1.62
   10    6   23      3.59     -2.51
   10    6   22     -1.01     -1.51
   10    6   21      4.98     -8.07
   10    6   20     -4.05     -3.63
   10    6   19     -0.68      2.10
   10    6   18     -4.25      0.15
   10    6   17     -1.81     -3.53
   10    6   16      1.29      5.97
   10    6   15     -9.02      2.99
   10    6   14     -3.37      0.12
   10    6   13      3.03      1.06
   10    6   12     -4.01      3.03
   10    6   11      0.08     -0.73
   10    6   10      1.93     -1.91
   10    6    9      0.25      2.41
   10    6    8     -8.67     -2.77
   10    6    7      0.52     -3.47
   10    6    6      1.94     -0.43
   10    6    5     -4.79    -11.30
   10    6    4    -12.37    -13.49
   10    6    3     32.58      0.21
   10    6    2    -25.54     13.91
   10    6    1    -66.02     -6.08
   10    6    0      7.67     14.09
  -10    6    1    -21.22    -33.88
  -10    6    2    -10.45     23.88
  -10    6    3     13.44     -8.53
  -10    6    4    -56.30     10.87
  -10    6    5    -17.99     -9.22
  -10    6    6     35.14    -14.23
  -10    6    7     14.49    -11.05
  -10    6    8      9.54    -14.28
  -10    6    9     11.47    -18.79
  -10    6   10     -5.22      5.83
  -10    6   11     12.81      0.62
  -10    6   12      9.26     10.39
  -10    6   13     -7.70     -6.52
  -10    6   14      5.55      8.86
  -10    6   15     -2.30     -1.53
  -10    6   16      3.76      1.99
  -10    6   17      4.21    -12.68
  -10    6   18      2.27     -0.86
  -10    6   19      1.94    -11.40
  -10    6   20     -5.05      5.93
  -10    6   21      1.32     -2.83
  -10    6   22     -8.41     -0.82
  -10    6   23      3.95      4.89
  -10    6   24      1.20      1.22
  -10    6   25     -2.80     -3.32
  -10    6   26      0.70      0.69
  -10    6   27     -3.51      0.22
  -10    6   28     -1.87     -1.91
  -10    6   29      0.24      1.82
  -10    6   30      4.45      5.74
    8    6   25     -1.35     -2.09
    8    6   24     -0.32     -3.51
    8    6   23     -1.75      1.52
    8    6   22      4.49     -0.22
    8    6   21     -2.44      2.77
    8    6   20     -4.48     -5.18
    8    6   19     -2.79     -3.00
    8    6   18      7.38     -0.72
    8    6   17     -1.33     -4.19
    8    6   16      5.87      3.04
    8    6   15      2.03     -0.62
    8    6   14     -3.83     -3.74
    8    6   13      0.01     -3.06
    8    6   12     -0.10     -1.49
    8    6   11     -8.35     -1.79
    8    6   10      0.23     -5.79
    8    6    9      1.86     -3.51
    8    6    8     -7.90      4.79
    8    6    7    -13.97     -1.88
    8    6    6     18.71      3.32
    8    6    5    -10.63     -2.61
    8    6    4    -37.98     11.12
    8    6    3     -7.36     23.40
    8    6    2    -29.24      6.74
    8    6    1     14.89     -5.80
    8    6    0     32.04     -7.12
   -8    6    1    -60.47     12.40
   -8    6    2    -40.79     56.27
   -8    6    3     12.12     49.56
   -8    6    4    -11.99    -19.22
   -8    6    5      4.25     27.82
   -8    6    6      3.88    -33.94
   -8    6    7    -39.72     22.68
   -8    6    8      3.90     -9.67
   -8    6    9     -5.26     20.65
   -8    6   10     -8.50    -18.50
   -8    6   11     13.80      5.71
   -8    6   12      0.04      3.97
   -8    6   13      2.66      1.70
   -8    6   14     -4.86     -0.80
   -8    6   15     -1.43      2.42
   -8    6   16      3.95     -8.53
   -8    6   17     -3.74     -0.80
   -8    6   18     -0.27     -5.21
   -8    6   19     -4.54      5.13
   -8    6   20      3.00     -2.87
   -8    6   21      1.96     -7.24
   -8    6   22      8.35      2.48
   -8    6   23      2.03     -2.22
   -8    6   24      6.61     -5.60
   -8    6   25      3.60     -5.81
   -8    6   26     -2.63      2.42
   -8    6   27      1.22      3.74
   -8    6   28     -5.89     -5.50
   -8    6   29     -0.44      5.56
    6    6   25      3.94     -1.86
    6    6   24     -2.27     -3.62
    6    6   23     -6.93      0.59
    6    6   22     -4.51      0.96
    6    6   21     -8.41      3.16
    6    6   20     -2.92      3.97
    6    6   19     -0.96      5.73
    6    6   18      1.25     -0.52
    6    6   17     -1.23      0.55
    6    6   16      1.63     -3.84
    6    6   15     -0.88     -2.35
    6    6   14     -0.49     -3.16
    6    6   13     -3.20     -3.44
    6    6   12      6.90     -2.72
    6    6   11     -5.89      0.44
    6    6   10     -5.56      1.27
    6    6    9      1.66      6.03
    6    6    8     -6.00     -1.39
    6    6    7     -8.78     -1.34
    6    6    6      4.44     14.61
    6    6    5     -9.06      6.80
    6    6    4     -7.68     -7.16
    6    6    3      5.49     -2.64
    6    6    2     14.03    -32.82
    6    6    1    -22.07    -14.55
    6    6    0     71.70     17.77
   -6    6    1    -30.20    -20.75
   -6    6    2     23.63      8.31
   -6    6    3     -3.52    -38.96
   -6    6    4    -19.35     38.69
   -6    6    5      7.58    -28.35
   -6    6    6    -43.43     47.08
   -6    6    7      9.54      3.60
   -6    6    8    -16.33     37.26
   -6    6    9    -12.60     -1.84
   -6    6   10     -2.52     12.47
   -6    6   11    -10.40      5.70
   -6    6   12    -15.33      7.45
   -6    6   13      7.60     -6.13
   -6    6   14     -6.28      2.25
   -6    6   15      3.26     -6.45
   -6    6   16     -4.94     -3.97
   -6    6   17     -5.26     -3.98
   -6    6   18     -8.87      3.39
   -6    6   19     -3.09      3.38
   -6    6   20     -2.84     -2.11
   -6    6   21     -2.06     -5.17
   -6    6   22      1.73     -3.00
   -6    6   23      2.18     -3.46
   -6    6   24     -4.19     -1.65
   -6    6   25     -6.04     -3.80
   -6    6   26      0.93      5.79
   -6    6   27      3.20      5.93
   -6    6   28      1.58      2.60
   -6    6   29     -2.30      2.24
    4    6   26      6.04      3.24
    4    6   25     -5.31      3.50
    4    6   24      2.32     -1.21
    4    6   23     -4.64     -3.19
    4    6   22     -3.51      4.11
    4    6   21     -4.50     -3.94
    4    6   20      4.60      5.36
    4    6   19      2.73     -3.29
    4    6   18     -6.24      8.38
    4    6   17      0.54     -6.86
    4    6   16    -13.09     -4.80
    4    6   15      7.85     -5.48
    4    6   14     -3.61      4.53
    4    6   13     -1.53     -3.71
    4    6   12      3.97     -3.13
    4    6   11     -6.09      3.30
    4    6   10     -0.75      6.15
    4    6    9     11.28    -13.29
    4    6    8     10.79     -5.61
    4    6    7      1.20     -2.38
    4    6    6      9.43     -1.00
    4    6    5     -5.99      9.54
    4    6    4    -10.48    -15.49
    4    6    3     28.79    -47.32
    4    6    2     -2.09    -43.19
    4    6    1     -0.45     15.40
    4    6    0    -44.10     -6.06
   -4    6    1     17.26     54.30
   -4    6    2     84.79   -122.64
   -4    6    3      9.85     -9.88
   -4    6    4     80.01     -4.00
   -4    6    5     -5.86     32.49
   -4    6    6    -46.41     19.41
   -4    6    7      7.83      5.28
   -4    6    8      2.64      7.95
   -4    6    9     -9.52    -11.00
   -4    6   10     11.88     -3.11
   -4    6   11    -11.01      5.22
   -4    6   12     -7.02     -4.70
   -4    6   13      1.21      4.20
   -4    6   14      3.29     -3.15
   -4    6   15     -2.42     -3.31
   -4    6   16      3.56      4.64
   -4    6   17     -1.19      6.88
   -4    6   18     -2.16      0.27
   -4    6   19     -0.36      4.19
   -4    6   20     -0.15     -5.28
   -4    6   21     -1.26      4.75
   -4    6   22      0.30     -8.78
   -4    6   23     -6.97      2.84
   -4    6   24     -7.55      2.53
   -4    6   25     -3.43     11.96
   -4    6   26     -5.92     -5.43
   -4    6   27     -1.91      2.49
   -4    6   28     -1.32      8.00
    2    6   26     -5.98     -6.33
    2    6   25      2.41      6.11
    2    6   24     -4.52     -1.70
    2    6   23     -2.29      1.64
    2    6   22     11.48     -2.25
    2    6   21     -5.80      6.43
    2    6   20      8.27     -3.65
    2    6   19     -0.87      8.07
    2    6   18      0.57      1.43
    2    6   17     -0.95      5.41
    2    6   16     -2.03      1.63
    2    6   15      2.78     11.86
    2    6   14     -4.57      6.60
    2    6   13    -10.31      6.10
    2    6   12     -1.06     -0.21
    2    6   11      0.92      2.18
    2    6   10     -6.16     -6.39
    2    6    9     -0.47      0.85
    2    6    8      9.34     14.43
    2    6    7    -17.01     -0.52
    2    6    6      1.28    -10.04
    2    6    5     -0.53    -20.94
    2    6    4     13.35    -21.66
    2    6    3    -29.36      6.95
    2    6    2     -3.43     66.41
    2    6    1    -24.15     -9.23
    2    6    0    -11.89    -10.85
   -2    6    1     91.29    -14.59
   -2    6    2    -17.53    -28.28
   -2    6    4     -6.12      4.57
   -2    6    5     -8.34     51.96
   -2    6    6     21.54    -19.37
   -2    6    7     17.19     -7.67
   -2    6    8     -0.05    -17.36
   -2    6    9      7.66     13.05
   -2    6   10     -9.62     -4.37
   -2    6   11     11.03      1.03
   -2    6   12      4.28    -12.01
   -2    6   13      8.10      2.71
   -2    6   14      1.31     -2.05
   -2    6   15      2.19     -7.58
   -2    6   16    -11.32      3.48
   -2    6   17      6.96     -4.08
   -2    6   18      1.70     -5.39
   -2    6   19      2.57    -10.32
   -2    6   20     -1.24     -0.62
   -2    6   21     -0.85     -0.96
   -2    6   22     -2.43     -5.50
   -2    6   23     -4.37     -3.57
   -2    6   24     -0.50     -3.34
   -2    6   25     -0.76     -4.68
   -2    6   26      3.14      2.51
   -2    6   27     -7.40     -7.57
    0    6   27    -12.73      7.65
    0    6   26     -8.19      5.32
    0    6   25     -5.59     -2.53
    0    6   24     -3.61     -2.19
    0    6   23      1.65      3.69
    0    6   22     -4.56     -3.62
    0    6   21      6.33      0.76
    0    6   20     -6.63     -1.40
    0    6   18     -1.26      6.03
    0    6   17      0.45      1.85
    0    6   16      5.05     10.81
    0    6   15      4.61      2.59
    0    6   14      0.64      1.01
    0    6   13     -7.24      0.40
    0    6   12     -1.15     -1.89
    0    6   11      4.57      3.19
    0    6   10     -3.82     -6.10
    0    6    9    -10.89     -9.33
    0    6    8     -7.30     17.54
    0    6    7     -5.87    -24.21
    0    6    6    -16.41      7.22
    0    6    5    -24.29    -13.21
    0    6    4    -21.53     31.20
    0    6    3    -69.43      9.91
    0    6    2    -36.18    117.18
    0    6    1      4.07    -48.39
    0    6    0   -108.99     10.22
    0    6   19      1.69     -3.10
  -18    6    7      5.62      1.47
  -18    6    6    -13.23      1.74
  -18    6    5     -6.07     18.42
  -18    6    4     14.24      1.25
  -20    6    8     10.16     -3.64
  -20    6    7     16.89      2.95
  -20    6    6     -4.41     12.74
  -20    6    5      9.84    -12.76
  -20    6    4     14.54    -18.42
  -22    6    9     -2.68     16.49
  -22    6    8    -10.14      2.00
  -22    6    7     -0.92      1.34
  -22    6    6     -6.68      6.19
  -22    6    5      3.89    -13.37
  -22    6    4      5.40     -3.33
  -22    6    3     -0.64     -1.92
  -24    6   10      4.73     -0.18
  -24    6    9     -5.37     16.63
  -24    6    8      2.34      0.19
  -24    6    7      4.11     -3.73
  -24    6    6      1.37     -7.04
  -24    6    5     -1.32     -6.68
  -24    6    4     -1.82      4.63
  -24    6    3      3.19      5.73
  -26    6   12      2.16     -0.61
  -26    6   11      4.10     -5.17
  -26    6   10     -1.06     -1.53
  -26    6    9      1.55     -0.70
  -26    6    8      7.10     -2.86
  -26    6    7     -2.53     -0.67
  -26    6    6     -2.37      0.71
  -26    6    5      1.92      1.97
  -26    6    4     -9.41     -3.04
  -26    6    3     -2.41      0.45
  -28    6   13     -1.19     -5.15
  -28    6   12      0.54     -1.55
  -28    6   11     -7.21      2.22
  -28    6   10     -4.90     -0.41
  -28    6    9     -2.03      0.39
  -28    6    8      5.76    -11.15
  -28    6    7     -2.85     -0.58
  -28    6    6     -5.16      5.46
  -28    6    5      1.62      6.87
  -28    6    4      2.80      2.15
  -28    6    3      1.47     -1.60
  -30    6   14     -1.95      2.26
  -30    6   13     -6.15     -1.73
  -30    6   12     -3.65      6.19
  -30    6   11      4.72     -5.40
  -30    6   10     -0.82      2.07
  -30    6    9     -0.74     -0.74
  -30    6    8      2.49      9.88
  -30    6    7     -3.76      2.10
  -30    6    6      1.61     -0.41
  -30    6    5      3.49     -0.39
  -30    6    4      5.77      7.14
  -30    6    3      1.35      2.19
  -32    6   32     -2.22     -2.34
  -32    6   16     -0.05     -2.84
  -32    6   15      0.48     -1.88
  -32    6   14     -1.69     -1.28
  -32    6   13     -3.52      1.70
  -32    6   12     -1.43      2.42
  -32    6   11      2.79      0.15
  -32    6   10      1.44     -0.58
  -32    6    9      2.90     -2.91
  -32    6    8     -3.90     -1.08
  -32    6    7      4.00      3.85
  -32    6    6      5.21     -3.26
  -32    6    5      0.75     -4.87
  -32    6    4      0.93     -3.13
  -32    6    3     -3.72      1.49
  -32    6    2      2.60     -3.97
  -34    6   32     -3.60      2.74
  -34    6   31     -3.96      1.63
  -34    6   17     -2.98      0.30
  -34    6   16      1.32      3.80
  -34    6   15     -2.88      1.21
  -34    6   14      0.51     -1.66
  -34    6   13      1.38      1.42
  -34    6   12      4.00     -2.43
  -34    6   11      1.86     -2.81
  -34    6   10      1.46      4.04
  -34    6    9      1.30     -1.79
  -34    6    8     -2.20     -2.20
  -34    6    7      4.22     -6.81
  -34    6    6     -0.42      2.09
  -34    6    5      3.27      2.61
  -34    6    4      0.12     -6.63
  -34    6    3     -1.80      2.33
  -34    6    2      3.92     -4.97
  -36    6   32      1.69     -1.82
  -36    6   31      1.82      2.83
  -36    6   30     -1.57     -0.54
  -36    6   29      2.10     -2.78
  -36    6   28      0.35     -1.24
  -36    6   19      3.85      3.58
  -36    6   18     -1.99      1.39
  -36    6   17      2.12     -1.79
  -36    6   16     -1.20      0.79
  -36    6   15     -0.96     -0.60
  -36    6   14      0.65     -4.78
  -36    6   13      0.90      0.97
  -36    6   12      1.00      0.78
  -36    6   11     -0.32      3.45
  -36    6   10      0.62     -0.90
  -36    6    9     -1.94      6.48
  -36    6    8     11.09      4.84
  -36    6    7      0.13      3.33
  -36    6    6     -0.35      3.24
  -36    6    5     -4.04     -0.95
  -36    6    4      1.74     -1.04
  -36    6    3      2.74      3.52
  -36    6    2     -1.28      1.21
  -38    6   31      1.96     -1.66
  -38    6   30      0.33      2.86
  -38    6   29     -0.59     -2.05
  -38    6   28     -1.19     -4.53
  -38    6   21      1.35     -4.98
  -38    6   20      0.72     -7.04
  -38    6   19     -5.72     -4.95
  -38    6   18      1.64     -1.00
  -38    6   17      1.69      2.95
  -38    6   16      0.80     -2.08
  -38    6   15      0.83      2.46
  -38    6   14      0.74      0.93
  -38    6   13      2.62      2.05
  -38    6   12     -0.60      0.59
  -38    6   11      4.39      3.02
  -38    6   10      0.73      1.77
  -38    6    9      3.87     -2.75
  -38    6    8     -4.54     -1.66
  -38    6    7      6.45      1.16
  -38    6    6      1.78      0.54
  -38    6    5      3.66      0.77
  -38    6    4     -0.73      5.17
  -38    6    3      5.01     -1.25
  -38    6    2     -2.86     -0.42
  -38    6    1      2.57     -0.73
   38    6    7      0.16      0.32
   38    6    9     10.87     -0.47
   38    6   10    -14.21      3.82
   38    6   11      2.75     -2.05
  -40    6   30      1.77      0.95
  -40    6   29      2.95     -2.35
  -40    6   28     -3.48      1.89
  -40    6   27      2.48     -0.71
  -40    6   26     -1.04      5.62
  -40    6   23      1.36      0.54
  -40    6   22     -4.08     -0.11
  -40    6   21      1.07     -1.88
  -40    6   20     -1.45      0.08
  -40    6   19      0.47     -1.09
  -40    6   18     -1.21     -1.58
  -40    6   17      3.45      0.32
  -40    6   16      3.39      1.54
  -40    6   15     -1.34      3.60
  -40    6   14      0.73      3.15
  -40    6   13      1.15     -1.26
  -40    6   12     -5.23     -0.12
  -40    6   11     -1.42     -3.53
  -40    6   10     -2.82      0.75
  -40    6    9     -4.82     -0.50
  -40    6    8     -3.15     -4.95
  -40    6    7     -3.62     -2.25
  -40    6    6     -1.73     -7.40
  -40    6    5     -1.53      0.24
  -40    6    4     -1.07     -0.75
  -40    6    3     -5.97     -4.72
  -40    6    2      2.96     -0.76
  -40    6    1      1.07     -1.05
   40    6    0      0.16     -0.77
   40    6    4     -2.97     -0.81
   40    6    5     -0.05     -0.10
   40    6    6      3.97     -6.11
   40    6    7     -1.45     -2.27
   40    6    8      2.61     -2.85
   40    6    9      1.40     -0.16
  -42    6   29     -1.16      2.47
  -42    6   28     -0.49      0.19
  -42    6   27     -1.81     -0.99
  -42    6   26      3.43      1.23
  -42    6   25     -0.54      5.09
  -42    6   24      1.48      1.75
  -42    6   23     -0.61      1.98
  -42    6   22      1.22     -3.68
  -42    6   21     -6.36     -2.00
  -42    6   20     -0.04      0.98
  -42    6   19      1.51     -0.06
  -42    6   18      1.08      1.45
  -42    6   17     -1.70     -0.49
  -42    6   16     -0.10      0.35
  -42    6   15     -1.72     -1.22
  -42    6   14     -3.29     -0.57
  -42    6   13      0.57     -4.25
  -42    6   12     -2.65     -5.10
  -42    6   11     -0.06     -1.27
  -42    6   10     -3.50     -0.44
  -42    6    9     -4.40     -1.94
  -42    6    8      0.67     -0.30
  -42    6    7     -2.27     -1.56
  -42    6    6     -1.12      1.53
  -42    6    5     -2.62     -0.82
  -42    6    4      0.13     -2.78
  -42    6    3     -6.39      1.22
  -42    6    2     -0.21      1.91
  -42    6    1     -3.49     -1.54
   42    6    0      0.00      1.85
   42    6    1     -5.47      0.35
   42    6    2      0.91     -0.86
   42    6    4     -2.65      0.90
   42    6    5      2.74     -3.57
   42    6    6     -0.24      2.00
   42    6    7      2.30     -3.94
  -44    6   29     -2.70      0.62
  -44    6   28     -3.33      1.85
  -44    6   27     -2.24     -0.08
  -44    6   26     -1.92      1.58
  -44    6   25     -0.60      0.06
  -44    6   24     -2.03      0.37
  -44    6   23      0.24     -5.64
  -44    6   22     -1.01     -0.66
  -44    6   21      1.65      1.23
  -44    6   20      1.20     -0.19
  -44    6   19      1.62     -1.06
  -44    6   18      2.18     -0.30
  -44    6   17      0.02      0.91
  -44    6   16     -4.32      2.25
  -44    6   15      4.90     -4.19
  -44    6   14      1.42      0.58
  -44    6   13      0.67     -0.31
  -44    6   12     -2.85     -0.87
  -44    6   11      1.94      0.11
  -44    6   10     -2.03      1.08
  -44    6    9      3.33     -0.43
  -44    6    8     -1.48      4.97
  -44    6    7     -4.54      5.92
  -44    6    6     -1.74      5.15
  -44    6    5     -2.34      2.62
  -44    6    4     -1.26      1.56
  -44    6    3      2.59      2.01
  -44    6    2     -0.79      1.17
  -44    6    1      1.72      0.33
   44    6    0      1.76     -1.47
   44    6    4      1.39     -3.02
  -46    6   25      0.00     -0.46
  -46    6   24      1.63     -2.55
  -46    6   23     -1.21     -1.12
  -46    6   22     -0.04     -1.20
  -46    6   21      1.10      0.00
  -46    6   20      2.01      2.07
  -46    6   19     -1.48     -0.29
  -46    6   17      0.92     -1.83
  -46    6   16     -2.55     -1.98
  -46    6   15      2.11     -1.94
  -46    6   14     -2.85      1.05
  -46    6   13      0.99      0.98
  -46    6   12      3.64      4.08
  -46    6   11      1.83      2.11
  -46    6    8      0.89     -0.94
  -46    6    7      0.83     -0.03
  -46    6    6     -0.20     -2.69
  -46    6    5     -2.96      1.69
  -46    6    3     -2.25     -5.20
  -48    6   23     -1.84     12.42
  -48    6   22     -0.13     -0.34
  -48    6   21     -0.54      1.03
  -48    6   18     -2.25     -0.20
  -48    6   15      1.56     -1.51
  -48    6   14     -0.68      0.38
  -48    6    7      0.64     -0.95
  -48    6    6      1.70     -2.42
  -48    6    5     -3.27     -2.54
  -48    6    4      0.55      0.08
   39    7    7     -0.39      0.33
   39    7    6      1.79     -0.83
   39    7    4      0.28     -4.76
   39    7    2      0.14     -0.48
   39    7    1     -0.47     -1.56
  -39    7   23      0.75     -1.71
  -39    7   24      1.57      0.78
  -39    7   25     -1.32     -2.90
  -39    7   28      1.94      1.35
   37    7   10      0.35      1.39
   37    7    5     -0.08      2.20
   37    7    4     -1.06      0.22
   37    7    3     -1.72      2.35
   37    7    2     -0.72      3.17
   37    7    1     -2.11     -1.96
   37    7    0      2.40      2.70
  -37    7   21     -3.13      2.06
  -37    7   22      3.16     -2.95
  -37    7   23     -2.69      2.54
  -37    7   24     -0.49     -3.73
  -37    7   25     -1.50     -0.43
  -37    7   26     -0.85      1.30
  -37    7   27     -3.99      6.93
  -37    7   29      0.18      1.50
  -37    7   30      0.27     -1.44
   35    7   12      0.60     -5.45
   35    7   11     -2.55     -9.87
   35    7   10     -4.70      2.68
   35    7    9      1.12     -4.49
   35    7    8      0.20      5.98
   35    7    7     -1.04      3.36
   35    7    5     -0.53      1.48
   35    7    4     -1.42     -1.18
   35    7    3      1.25      4.64
   35    7    2      1.04      0.44
   35    7    1     -0.02     -0.26
   35    7    0      1.54      1.09
  -35    7   20      1.05     -1.06
  -35    7   21     -0.55     -5.67
  -35    7   22      0.61     -5.41
  -35    7   23      2.11      3.57
  -35    7   24     -2.21      0.44
  -35    7   25      1.74      0.56
  -35    7   26      4.42      1.13
  -35    7   27      1.98     -2.17
  -35    7   28      0.83     -3.97
  -35    7   29     -2.30     -0.41
  -35    7   30     -3.72     -0.30
   33    7   14     -2.03      0.09
   33    7   13     -0.62      0.70
   33    7   12      5.31     -2.49
   33    7   11     -1.24      6.23
   33    7   10      1.30      3.68
   33    7    9     -5.25     -1.60
   33    7    8      2.37      1.72
   33    7    7      0.32      0.91
   33    7    6      2.10     -0.56
   33    7    5      5.01      1.60
   33    7    4      1.07      1.53
   33    7    3      0.96     -2.06
   33    7    2      0.82     -1.99
   33    7    1     -1.02      0.92
   33    7    0      2.09     -0.65
  -33    7    1     -0.51     -0.23
  -33    7   18     -2.54      1.20
  -33    7   19     -0.60      0.70
  -33    7   20     -0.34     -2.81
  -33    7   21      0.31     -1.38
  -33    7   22      3.46     -4.44
  -33    7   23     -0.34     -0.38
  -33    7   24      3.05     -0.85
  -33    7   25     -0.12     -0.06
  -33    7   26     -0.12     -6.17
  -33    7   27      1.16     -3.09
  -33    7   28     -3.12      0.59
  -33    7   29     -3.47     -2.55
  -33    7   30     -2.27      0.74
   31    7   15      3.47     -0.90
   31    7   14      3.91      3.65
   31    7   13      2.19     -1.83
   31    7   12     -1.56      4.90
   31    7   11     -0.94      1.78
   31    7   10      1.78      2.58
   31    7    9     -1.12      0.71
   31    7    8      0.25     -2.87
   31    7    7      0.80     -2.56
   31    7    6      1.41     -0.07
   31    7    5      3.07      0.48
   31    7    4      0.60      1.32
   31    7    3      0.05     -0.77
   31    7    2      1.83      0.56
   31    7    1      2.27      0.35
   31    7    0     -0.73     -0.45
  -31    7    1     -0.46     -0.03
  -31    7   16      3.57     -2.00
  -31    7   17     -2.04     -0.40
  -31    7   18      0.65     -2.41
  -31    7   19      3.06     -0.12
  -31    7   20      1.35     -0.05
  -31    7   21     -0.26      6.80
  -31    7   22     -0.23      6.16
  -31    7   23      0.11     -0.64
  -31    7   24      1.24     -1.99
  -31    7   25     -1.03      1.30
  -31    7   26     -7.43     -5.04
  -31    7   27     -6.70      0.82
  -31    7   28     -4.11      6.51
  -31    7   29     -1.80      0.38
  -31    7   30     -0.73     -0.68
  -31    7   31      3.73      2.58
  -31    7   32     -1.55     -1.94
  -31    7   33      1.04     -1.56
   29    7   16      0.22      0.54
   29    7   15      3.14     -1.46
   29    7   14      0.35     -2.05
   29    7   13     -1.80     -0.74
   29    7   12     -4.73     -0.21
   29    7   11      5.02     -8.03
   29    7   10     -2.52     -0.65
   29    7    9      2.22      0.88
   29    7    8      1.09     -3.57
   29    7    7     -0.92      1.23
   29    7    6      0.34      4.44
   29    7    5     -3.89      3.21
   29    7    4      0.51      4.12
   29    7    3      3.42     -0.65
   29    7    2      0.82      5.93
   29    7    1      1.15     -2.76
   29    7    0     -2.38      4.92
  -29    7    1     -1.99      0.17
  -29    7    2     -0.64      3.64
  -29    7   15     -2.50      1.05
  -29    7   16     -2.03     -1.93
  -29    7   17     -0.95     -0.15
  -29    7   18      0.84      2.90
  -29    7   19      3.37      5.71
  -29    7   20      2.98     -2.78
  -29    7   21      0.15      5.14
  -29    7   22     -1.54     -5.91
  -29    7   23     -2.99      3.85
  -29    7   24     -1.68     -4.73
  -29    7   25     -3.12      0.96
  -29    7   26     -5.57      2.61
  -29    7   27     -5.30     -2.58
  -29    7   28     -4.64     -1.69
  -29    7   29      2.36     -1.10
  -29    7   30     -0.12      0.61
  -29    7   31     -0.84     -3.06
  -29    7   32      1.93     -6.39
   27    7   17      1.55     -0.60
   27    7   16     -6.42     -2.33
   27    7   15      2.54     -0.52
   27    7   14      1.11     -2.63
   27    7   13      0.47      0.40
   27    7   12      1.90     -4.71
   27    7   11     -2.44     -2.89
   27    7   10      2.54     -9.46
   27    7    9     -2.24      3.43
   27    7    8      3.88      1.15
   27    7    7      1.04      2.13
   27    7    6     -3.20      4.03
   27    7    5      2.43      1.37
   27    7    4      0.75      1.67
   27    7    3      0.68     -5.37
   27    7    2      0.21      0.74
   27    7    1      2.91      1.18
   27    7    0      7.38      1.89
  -27    7    1      5.24     -2.39
  -27    7    2      3.54      0.69
  -27    7   14     -0.33      3.39
  -27    7   15      1.55      4.41
  -27    7   16      3.45      3.61
  -27    7   17      3.94      0.40
  -27    7   18      0.85     -0.84
  -27    7   19     -1.84      3.24
  -27    7   20     -3.16     -0.44
  -27    7   21     -4.57     -2.11
  -27    7   22     -2.97     -0.95
  -27    7   23     -3.88     -2.92
  -27    7   24     -2.04      0.91
  -27    7   25     -2.16     -4.04
  -27    7   26      4.94     -4.36
  -27    7   27      2.21      0.99
  -27    7   28     -4.18     -6.83
  -27    7   29     -2.92     -3.77
  -27    7   30      0.29     -0.47
  -27    7   31     -0.44     -6.40
  -27    7   32      1.03     -1.74
   25    7   18      3.64      3.67
   25    7   17      3.85     -3.05
   25    7   16      4.12      3.00
   25    7   15      0.12     -6.85
   25    7   14     -3.74     -5.94
   25    7   13      3.03     -5.43
   25    7   12     -2.27     -1.12
   25    7   11     -0.17      0.57
   25    7   10     -1.20     -1.70
   25    7    9     -1.02      2.67
   25    7    8     -3.95     -3.05
   25    7    7     -4.24      4.00
   25    7    6     -4.96     -5.36
   25    7    5     -3.20     -1.88
   25    7    4      0.32     -5.21
   25    7    3     -1.94      0.17
   25    7    2     -1.27     -5.37
   25    7    1      0.53      2.40
   25    7    0     -1.96     -4.55
  -25    7    1      4.20      0.75
  -25    7    2      1.44     -4.36
  -25    7   12      1.28     -1.76
  -25    7   13      4.00     -0.41
  -25    7   14      0.79     -2.64
  -25    7   15      7.19      5.91
  -25    7   16      1.12      1.67
  -25    7   17     -0.71      6.47
  -25    7   18      0.62     -0.62
  -25    7   19      7.42      3.14
  -25    7   20      2.37      1.89
  -25    7   21     -0.22     -0.02
  -25    7   22      4.85      3.38
  -25    7   23     -3.09      4.82
  -25    7   24      0.76      2.84
  -25    7   25     -5.71      3.13
  -25    7   26      1.51      3.60
  -25    7   27      3.71      4.00
  -25    7   28     -2.91     -1.97
  -25    7   29     -4.03      7.96
  -25    7   30      3.66     -3.80
  -25    7   31      1.73      2.97
  -25    7   32      1.13      2.23
   23    7   19     -2.98      0.12
   23    7   18     -6.52     -1.66
   23    7   17     -1.91     -5.64
   23    7   16     -1.25     -2.62
   23    7   15     -4.42      1.26
   23    7   14      1.45      0.59
   23    7   13      0.48      2.61
   23    7   12      0.46     -1.76
   23    7   11     -0.62     -0.35
   23    7   10      2.75      1.60
   23    7    9     -1.72     -4.37
   23    7    8      1.70     -1.05
   23    7    7      0.29     -1.96
   23    7    6      2.63     -2.55
   23    7    5     -1.73     -5.75
   23    7    4     -3.67     -2.07
   23    7    3     -0.46      7.64
   23    7    2      2.97      2.80
   23    7    1     -2.54     -8.92
   23    7    0    -13.36      5.89
  -23    7    1     -4.32     -4.60
  -23    7    2     -4.18     -2.84
  -23    7   11    -15.26     -4.83
  -23    7   12     -1.62      5.87
  -23    7   13     -6.15      0.76
  -23    7   14      1.64     -0.27
  -23    7   15     -2.30     -6.44
  -23    7   16      2.66     -0.60
  -23    7   17     -3.27      1.19
  -23    7   18     -3.43     -2.84
  -23    7   19      3.66      2.98
  -23    7   20      0.46     -0.62
  -23    7   21     -0.86     -1.22
  -23    7   22      4.54      4.69
  -23    7   23     -0.50      1.29
  -23    7   24      6.22      2.65
  -23    7   25     -3.06     -5.79
  -23    7   26      2.16      9.02
  -23    7   27      0.39     -5.64
  -23    7   28      2.10      2.05
  -23    7   29      1.89      2.04
  -23    7   30      2.14     -3.41
  -23    7   32      0.89      1.89
   21    7   20     -2.59      5.46
   21    7   19     -0.29      2.11
   21    7   18     -0.64      4.60
   21    7   17      1.04      3.24
   21    7   16      0.04      2.73
   21    7   15     -1.63      1.95
   21    7   14     -2.60     10.91
   21    7   13      2.96      6.27
   21    7   12     -4.69      1.18
   21    7   11      7.50      3.28
   21    7   10      1.35     -0.07
   21    7    9      1.41     -1.04
   21    7    8      0.11      1.31
   21    7    7      3.25      1.18
   21    7    6      2.49      0.95
   21    7    5      4.66      3.50
   21    7    4      8.26      0.89
   21    7    3      0.84      2.23
   21    7    2     -0.23     -0.69
   21    7    1     -2.72     -6.76
   21    7    0     -3.45      1.36
  -21    7    1      7.06      9.42
  -21    7    2      3.00     -7.53
  -21    7    3      1.99     -4.16
  -21    7    9     -0.71     -5.65
  -21    7   10     -4.83      8.39
  -21    7   11     -1.67      7.25
  -21    7   12      2.39      4.57
  -21    7   13     -2.28     -1.54
  -21    7   14      6.97      6.58
  -21    7   15     -6.29     -6.84
  -21    7   16     -0.41     -2.93
  -21    7   17      4.14     -0.15
  -21    7   18      0.04     -5.00
  -21    7   19     -5.76     -2.56
  -21    7   20     -0.84     -4.33
  -21    7   21     -1.39      2.15
  -21    7   22     -3.36     -7.00
  -21    7   23     -0.24      0.39
  -21    7   24      3.38     -6.21
  -21    7   25      3.97     -2.87
  -21    7   26     -1.64     -8.13
  -21    7   27     -0.53     -3.14
  -21    7   28      6.91     -1.16
  -21    7   29      0.40     -4.60
  -21    7   30     -0.05      0.33
  -21    7   31     -1.52      2.87
   19    7   21     -3.32     -3.71
   19    7   20     -4.64      3.29
   19    7   19     -2.42     -6.53
   19    7   18     -2.83      0.20
   19    7   17     -2.98      5.24
   19    7   16      7.77      3.71
   19    7   15      1.74      0.81
   19    7   14      6.26     -4.70
   19    7   13      2.23     -6.40
   19    7   12     -3.45     -3.89
   19    7   11      2.10      1.37
   19    7   10     -1.14     -1.54
   19    7    9      5.88      4.61
   19    7    8      3.81      4.65
   19    7    7     -0.25      0.80
   19    7    6      1.19      3.89
   19    7    5      5.50      2.81
   19    7    4     -0.11     -4.54
   19    7    3      1.46     -2.83
   19    7    2      7.97     -1.12
   19    7    1      3.91      3.56
   19    7    0     11.00      3.62
  -19    7    1      7.11     -2.34
  -19    7    2      7.51     -2.74
  -19    7    3      2.69     -0.67
  -19    7    4    -10.01     -6.24
  -19    7    7     -3.94      2.00
  -19    7    8     -2.11      9.13
  -19    7    9      2.30     -9.25
  -19    7   10      3.47      3.16
  -19    7   11      5.42     13.48
  -19    7   12      0.57     -3.96
  -19    7   13      3.55      2.25
  -19    7   14     -4.56      9.16
  -19    7   15     -0.06      4.32
  -19    7   16     -3.42      1.67
  -19    7   17      4.22     -1.34
  -19    7   18     -0.49      2.73
  -19    7   19     -4.53     -1.90
  -19    7   20     -2.55      0.76
  -19    7   21      0.41      9.00
  -19    7   22     -1.05     -0.69
  -19    7   23      3.57     -0.83
  -19    7   24      2.80      2.60
  -19    7   25      3.74     -1.52
  -19    7   26     -4.29     -1.31
  -19    7   27      3.78      2.50
  -19    7   28      4.37     -7.01
  -19    7   29      0.87     -3.73
  -19    7   30      0.15     -1.92
  -19    7   31     -0.95     -2.17
   17    7   22     -6.44      1.15
   17    7   21     -1.80      4.19
   17    7   20     -1.64      7.70
   17    7   19     -0.57      2.00
   17    7   18     -0.33     -1.19
   17    7   17      2.87      2.07
   17    7   16      1.77     -3.88
   17    7   15     -1.14     -0.30
   17    7   14      1.36      0.42
   17    7   13      0.58     -1.66
   17    7   12     -1.51      4.03
   17    7   11      2.96     -1.35
   17    7   10     -3.43      3.95
   17    7    9      1.00     -1.43
   17    7    8     -6.60      0.93
   17    7    7     -4.28     -1.63
   17    7    6     -4.56      0.09
   17    7    5      1.31      3.65
   17    7    4     -8.79     -4.44
   17    7    3      2.91      6.01
   17    7    2     -0.47      6.56
   17    7    1      2.81     -1.98
   17    7    0     12.73     -1.79
  -17    7    1    -11.16    -15.43
  -17    7    2     -0.80      4.45
  -17    7    3     -9.13     -5.29
  -17    7    4      6.44      2.75
  -17    7    5      8.09      5.60
  -17    7    6      2.73      4.59
  -17    7    7    -13.68     -6.99
  -17    7    8     12.05      4.16
  -17    7    9     -0.80     -7.46
  -17    7   10     15.42     -5.29
  -17    7   11      8.82      8.23
  -17    7   12     -6.24     -8.80
  -17    7   13      7.42     -0.60
  -17    7   14     -1.15      0.58
  -17    7   15      1.49      0.15
  -17    7   16      4.42     -1.29
  -17    7   17     -2.04     -3.21
  -17    7   18     -2.37      4.98
  -17    7   19     -0.64     -3.73
  -17    7   20     -1.58      0.05
  -17    7   21      2.09     -4.19
  -17    7   22      2.30     -5.88
  -17    7   23     -6.62      1.13
  -17    7   24     -0.76      1.08
  -17    7   25     -2.63      6.01
  -17    7   26      2.38      1.45
  -17    7   27      6.05      2.52
  -17    7   28     -0.72     -1.61
  -17    7   29      3.40      1.22
  -17    7   30     -2.34     -0.07
  -17    7   31     -2.31     -1.63
   15    7   22     -3.10      6.34
   15    7   21      0.52     -1.11
   15    7   20      1.17     -4.95
   15    7   19      0.49     -5.25
   15    7   18     -0.83     -0.44
   15    7   17      4.13     -6.49
   15    7   16     -7.32     -5.30
   15    7   15      0.33      1.69
   15    7   14     -6.53     -3.80
   15    7   13     -0.02     -0.88
   15    7   12      3.90     -3.27
   15    7   11     -2.03     -4.36
   15    7   10      2.41     -4.98
   15    7    9     -0.43      0.19
   15    7    8     -3.06      2.31
   15    7    7     -5.67     -5.62
   15    7    6     -0.96     -4.06
   15    7    5     -5.95     -4.69
   15    7    4     -6.77      1.41
   15    7    3     -1.37     -5.42
   15    7    2     -3.95     -3.69
   15    7    1     -7.12      5.12
   15    7    0     -4.39     -3.67
  -15    7    1     -4.86    -19.04
  -15    7    2      0.28     35.68
  -15    7    3     -5.51     -0.98
  -15    7    4    -11.99      4.68
  -15    7    5    -12.10    -12.41
  -15    7    6      8.53    -32.39
  -15    7    7     -5.34    -10.67
  -15    7    8     -5.56      6.86
  -15    7    9    -21.49    -18.55
  -15    7   10      2.37    -15.01
  -15    7   11     -5.72     -6.91
  -15    7   12      1.98     -3.08
  -15    7   13      0.26     -4.19
  -15    7   14     -5.56     -9.74
  -15    7   15      2.41      2.36
  -15    7   16     -3.13     -2.57
  -15    7   17     -0.35     -3.01
  -15    7   18     -0.53     -1.10
  -15    7   19     -3.05     -1.50
  -15    7   20      1.78     -2.37
  -15    7   21      1.68     -8.94
  -15    7   22     -2.45     -6.39
  -15    7   23      2.05     -1.53
  -15    7   24     -5.38     -2.32
  -15    7   25     -1.99      7.41
  -15    7   26      1.74     -5.09
  -15    7   27     -0.64     -2.15
  -15    7   28     -3.79     -0.27
  -15    7   29     -0.49      3.72
  -15    7   30     -3.31     -1.53
  -15    7   31     -0.46      1.41
   13    7   23     -4.80     -1.79
   13    7   22      5.12     -1.49
   13    7   21      5.12     -4.66
   13    7   20      1.84     -7.56
   13    7   19      3.47     -4.10
   13    7   18     -1.08     -4.12
   13    7   17     -8.27     -5.72
   13    7   16     -4.98      5.09
   13    7   15     -3.64      3.23
   13    7   14     -2.89     -3.38
   13    7   13      0.47      1.37
   13    7   12      1.25      3.07
   13    7   11      6.42      1.86
   13    7   10     -1.41     -4.02
   13    7    9      2.02     -1.95
   13    7    8      9.23     -1.03
   13    7    7      3.67     -3.09
   13    7    6      1.39     -0.74
   13    7    5      6.50     -4.84
   13    7    4      1.49      4.02
   13    7    3      6.29    -11.16
   13    7    2    -10.45    -19.39
   13    7    1     15.21     20.64
   13    7    0     -0.75     16.01
  -13    7    1     -8.79     20.37
  -13    7    2      4.38     -9.79
  -13    7    3     29.43    -18.11
  -13    7    4     12.91     -7.46
  -13    7    5      3.46     35.89
  -13    7    6     -4.60    -24.12
  -13    7    7      9.25     -2.79
  -13    7    8     -5.77      5.13
  -13    7    9    -11.88      5.19
  -13    7   10     -6.97     -3.63
  -13    7   11     -7.61     -4.69
  -13    7   12    -13.26      2.03
  -13    7   13     -5.53     -3.26
  -13    7   14     -3.55     -7.64
  -13    7   15     -9.48     -4.02
  -13    7   16     -3.91      1.08
  -13    7   17     -4.74     -0.92
  -13    7   18      0.60      1.76
  -13    7   19      2.10      2.48
  -13    7   20      3.22     -1.92
  -13    7   21     -1.94      4.02
  -13    7   22     -7.55      2.82
  -13    7   23      1.22     -3.96
  -13    7   24     -0.46     -2.99
  -13    7   25      0.92     -8.77
  -13    7   26     -8.39     -3.58
  -13    7   27     -2.54     -1.40
  -13    7   28     -9.98     -4.53
  -13    7   29      2.38      0.35
  -13    7   30     -2.61     -1.40
   11    7   24     -3.28     -0.85
   11    7   23      1.64      0.31
   11    7   22     -0.96     -3.91
   11    7   21     -2.67     -3.50
   11    7   20      2.96      3.44
   11    7   19     -4.05      9.92
   11    7   18      0.07      1.97
   11    7   17     -4.25      3.77
   11    7   16     -3.78      5.60
   11    7   15     -0.26      3.78
   11    7   14     -0.71     -1.24
   11    7   13      2.16     -4.13
   11    7   12      1.66     -6.22
   11    7   11      3.14      2.43
   11    7   10     -0.33     -0.23
   11    7    9      0.04     -2.69
   11    7    8      3.97     -4.62
   11    7    7      4.40      6.01
   11    7    6     11.84     -0.22
   11    7    5     -6.61     -5.30
   11    7    4     10.67     -0.27
   11    7    3      5.88      2.82
   11    7    2     12.61     13.20
   11    7    1     -4.90     -0.20
   11    7    0     34.86     10.49
  -11    7    1     -2.59      6.59
  -11    7    2      4.95     19.09
  -11    7    3      1.01    -24.24
  -11    7    4     14.44    -20.77
  -11    7    5     16.44     10.13
  -11    7    6     -2.39     13.13
  -11    7    7      6.97    -16.08
  -11    7    8      8.36     -1.82
  -11    7    9     -1.42     -1.50
  -11    7   10     -1.05     15.06
  -11    7   11      7.40     -5.16
  -11    7   12    -11.75      4.83
  -11    7   13     -2.43     -0.18
  -11    7   14     -2.59     -5.16
  -11    7   15     -0.59      3.78
  -11    7   16     -6.58      4.84
  -11    7   17      0.94     -4.35
  -11    7   18     -7.34      8.75
  -11    7   19      2.39     -0.16
  -11    7   20      3.75     -5.57
  -11    7   21     -3.01      6.19
  -11    7   22      7.13      2.20
  -11    7   23     -3.83      5.30
  -11    7   24      0.60      1.51
  -11    7   25     -4.48     -5.12
  -11    7   26     -0.83      5.36
  -11    7   27     -1.76     -4.60
  -11    7   28     -5.36     -3.74
  -11    7   29      4.99     -4.12
  -11    7   30      0.75     -4.46
    9    7   24     -0.15     -4.68
    9    7   23      8.71     -1.97
    9    7   22     -1.41      1.56
    9    7   21      0.12      4.14
    9    7   20     -9.27      5.64
    9    7   19     -4.34     -1.17
    9    7   18     -1.87      6.28
    9    7   17      1.61     -0.47
    9    7   16      2.75     -4.67
    9    7   15      1.25     -6.10
    9    7   14      1.63      1.43
    9    7   13     -4.65      1.21
    9    7   12     -4.20     -2.84
    9    7   11     -3.49     -4.40
    9    7   10     -8.07      2.37
    9    7    9      0.03      2.42
    9    7    8     -4.15     -2.24
    9    7    7      0.04     -0.27
    9    7    6     -2.05      0.99
    9    7    5     -3.54     -3.89
    9    7    4      3.02      3.70
    9    7    3      8.32     23.51
    9    7    2      2.14     16.21
    9    7    1     13.66      3.06
    9    7    0    -35.88    -18.68
   -9    7    1     13.64    -49.82
   -9    7    2     -1.07    -10.01
   -9    7    3    -44.14     21.94
   -9    7    4     24.87    -14.52
   -9    7    5    -14.49    -18.73
   -9    7    6    -25.20     -1.10
   -9    7    7      6.13     -6.82
   -9    7    8     15.55    -13.16
   -9    7    9     15.33      7.41
   -9    7   10      1.14      6.30
   -9    7   11      7.28    -14.47
   -9    7   12      0.43      6.22
   -9    7   13      9.00     12.20
   -9    7   14     -0.20     -2.61
   -9    7   15      2.31      6.55
   -9    7   16      6.36      9.26
   -9    7   17      3.55     -4.88
   -9    7   18      0.65     -0.94
   -9    7   19     -3.35     -5.72
   -9    7   20      0.27      3.59
   -9    7   21     -4.97      3.78
   -9    7   22      1.17     -6.35
   -9    7   23     -9.09     11.36
   -9    7   24     -1.34     -1.83
   -9    7   25     -0.91      7.14
   -9    7   26      5.65     -0.27
   -9    7   27      6.40      1.30
   -9    7   28      4.15     -4.74
   -9    7   29      2.52     -1.06
    7    7   25     -1.28      6.49
    7    7   24      2.43      3.35
    7    7   23      0.05      3.49
    7    7   22      1.53      6.44
    7    7   21      3.62      9.51
    7    7   20      2.28      2.13
    7    7   19     -4.15      2.62
    7    7   18      2.76     -0.02
    7    7   17     -4.73     -1.67
    7    7   16      2.90      0.18
    7    7   15     -0.42     -5.24
    7    7   14      6.54     -6.28
    7    7   13      3.43     -5.98
    7    7   12      0.94     -0.98
    7    7   11     -0.79     -3.89
    7    7   10      1.51     -7.03
    7    7    9      0.92      3.26
    7    7    8     -4.73      5.77
    7    7    7      7.31     -4.64
    7    7    6     -2.73     -7.90
    7    7    5     -6.51     12.76
    7    7    4     34.39     16.19
    7    7    3     -8.10     21.76
    7    7    2    -18.38    -18.96
    7    7    1     18.77    -17.98
    7    7    0    -77.16    -31.56
   -7    7    1     18.78      7.18
   -7    7    2    -15.18    -20.07
   -7    7    3    -54.03     -0.83
   -7    7    4    -23.48    -26.97
   -7    7    5    -30.59    -43.24
   -7    7    6      3.30    -14.15
   -7    7    7    -23.33     18.18
   -7    7    8     -8.02    -17.42
   -7    7    9    -11.10      9.36
   -7    7   10      9.48      8.99
   -7    7   11     -8.46      0.36
   -7    7   12     -4.18     -0.20
   -7    7   13     14.17     10.23
   -7    7   14     -4.93     -0.75
   -7    7   15     -1.85      3.39
   -7    7   16     -2.83     -2.75
   -7    7   17      6.73      3.69
   -7    7   18     -2.80      0.95
   -7    7   19      2.49     -3.66
   -7    7   20      1.39      1.64
   -7    7   21      0.35     -1.11
   -7    7   22      2.37      3.95
   -7    7   23      5.96      2.76
   -7    7   24      1.42      5.72
   -7    7   25      4.65     -1.17
   -7    7   26      2.62     -1.22
   -7    7   27      1.35     -7.92
   -7    7   28     -5.21      3.82
   -7    7   29     -3.05     -3.44
    5    7   25      6.31     -2.83
    5    7   24     -1.36     -1.70
    5    7   23      1.17      3.58
    5    7   22     -3.08      3.84
    5    7   21      3.50     -5.00
    5    7   20      2.27     -5.52
    5    7   19     11.54     -1.75
    5    7   18     -0.87     -4.05
    5    7   17      4.05     -1.59
    5    7   16      2.74     -1.19
    5    7   15     -3.25      5.58
    5    7   14     -0.11     -1.91
    5    7   13     -6.47     -0.07
    5    7   12      7.11     -2.94
    5    7   11      4.80      2.52
    5    7   10     10.33      4.22
    5    7    9      2.78     -4.88
    5    7    8     -8.93      3.92
    5    7    7      3.18     -2.41
    5    7    6     -4.30     41.46
    5    7    5     19.57      0.39
    5    7    4      0.04     12.70
    5    7    3     -6.79    -28.19
    5    7    2     53.29     -9.96
    5    7    1      8.91     -6.78
    5    7    0      4.32    -11.59
   -5    7    1     33.35     10.41
   -5    7    2    -11.80      4.05
   -5    7    3     57.86    -49.30
   -5    7    4    -23.14     49.42
   -5    7    5     -8.72    -37.67
   -5    7    6     18.96     29.45
   -5    7    7     14.33     10.84
   -5    7    8    -13.00      8.68
   -5    7    9     -8.09    -18.25
   -5    7   10     -3.94     -0.01
   -5    7   11     -1.96     -0.60
   -5    7   12      1.76      1.41
   -5    7   13    -12.08     -6.51
   -5    7   14      2.32      3.21
   -5    7   15     -5.98     -1.86
   -5    7   16     -4.72      5.02
   -5    7   17      8.34     -2.30
   -5    7   18      0.92      0.69
   -5    7   19     10.07      1.32
   -5    7   20     10.62     -2.06
   -5    7   21     -0.35     -4.19
   -5    7   22     -1.57     -0.10
   -5    7   23     15.25      8.03
   -5    7   24      0.35     -6.89
   -5    7   25      2.98     -2.03
   -5    7   26      0.99     -8.27
   -5    7   27      3.07     -3.91
   -5    7   28      1.00     -7.21
    3    7   26      3.51      0.67
    3    7   25      5.75      5.68
    3    7   24      5.45      8.01
    3    7   23     -1.57      4.72
    3    7   22      9.51      0.64
    3    7   21      3.96      0.40
    3    7   20      0.01    -10.11
    3    7   19      2.81     -4.14
    3    7   18      1.44      0.22
    3    7   17     -4.45      0.08
    3    7   16     -1.49     -3.68
    3    7   15      5.55      4.43
    3    7   14     -4.65     -2.66
    3    7   13     10.64      5.45
    3    7   12     -1.46     -1.32
    3    7   11      6.24     13.74
    3    7   10     -0.58     -6.09
    3    7    9     -6.19     16.93
    3    7    8     -2.53    -13.69
    3    7    7     -7.70     -7.80
    3    7    6    -15.85     -3.77
    3    7    5     21.06     20.30
    3    7    4    -15.29    -42.07
    3    7    3    -47.69    -47.01
    3    7    2     20.62     17.40
    3    7    1      7.98     16.09
    3    7    0      8.32     19.37
   -3    7    1     25.21     83.36
   -3    7    2    -35.86    -52.81
   -3    7    3      8.10      9.17
   -3    7    4     44.43     39.60
   -3    7    5     39.13     31.69
   -3    7    6     14.62      6.13
   -3    7    7     -2.30     14.57
   -3    7    8      3.37      3.63
   -3    7    9      7.44     14.77
   -3    7   10    -10.45     11.46
   -3    7   11      7.27      0.80
   -3    7   12      8.67      0.08
   -3    7   13    -10.60     -2.60
   -3    7   14     -1.05      0.49
   -3    7   15      3.60     -0.18
   -3    7   16     -3.31      0.82
   -3    7   17      0.91      3.62
   -3    7   18      3.80     -0.67
   -3    7   19      4.59      7.35
   -3    7   20      4.53      2.92
   -3    7   21      2.59      9.33
   -3    7   22      3.21      5.03
   -3    7   23     -9.64     -8.89
   -3    7   24      3.10     -0.41
   -3    7   25     -3.96     -5.22
   -3    7   26      0.48     -6.10
   -3    7   27     -3.51     -0.56
   -3    7   28      5.94     -3.67
    1    7   26      3.61     -6.37
    1    7   25      8.32     -0.07
    1    7   24      1.87     -0.66
    1    7   23      7.70     -0.52
    1    7   22      2.03     -7.77
    1    7   21     -2.04     -4.28
    1    7   20     -1.65      1.81
    1    7   19    -12.97     -4.90
    1    7   18      2.62      1.99
    1    7   17     -7.95     -5.28
    1    7   16     -6.45     -5.41
    1    7   15     -4.46     -3.17
    1    7   14     -1.84     -0.40
    1    7   13     -0.25     -1.99
    1    7   12     -3.01      4.50
    1    7   11      1.71     -6.13
    1    7   10     -3.79    -17.89
    1    7    9     -3.08     -5.55
    1    7    8     17.66     13.60
    1    7    7      3.90     -3.27
    1    7    6    -17.27    -26.13
    1    7    5    -13.84    -28.57
    1    7    4    -21.28     -0.13
    1    7    3     10.72    -22.38
    1    7    2    -37.35     67.35
    1    7    1    -72.53    -52.51
    1    7    0     31.23      9.55
   -1    7    1    -37.62     10.12
   -1    7    2     57.72     14.67
   -1    7    3     18.90     44.48
   -1    7    4     -0.65     -2.34
   -1    7    5      4.13     17.50
   -1    7    6      4.84    -19.26
   -1    7    7    -16.30     -1.54
   -1    7    8     11.53      3.21
   -1    7    9      6.69     -5.82
   -1    7   10     -6.29      2.29
   -1    7   11      6.41      3.11
   -1    7   12     -9.29      2.65
   -1    7   13     -3.59     -5.25
   -1    7   14      2.28      6.14
   -1    7   15      4.90      1.80
   -1    7   16      1.51      0.23
   -1    7   17      1.67     -1.34
   -1    7   18     -1.35      4.01
   -1    7   19     -2.19     -0.48
   -1    7   20    -11.60      5.11
   -1    7   21     -3.53      2.83
   -1    7   22      2.81      5.12
   -1    7   23     -4.12     -7.18
   -1    7   24     -4.57     -0.48
   -1    7   25      8.60      0.75
   -1    7   26     -4.25      4.56
   -1    7   27      2.76      1.60
  -19    7    6     -3.03    -17.53
  -19    7    5      4.28     21.30
  -21    7    8      7.45     11.43
  -21    7    7     -4.16      1.56
  -21    7    6      6.72      7.69
  -21    7    5      1.57    -12.25
  -21    7    4     -2.41    -11.14
  -23    7   31     -0.28      0.00
  -23    7   10     -5.49     -4.04
  -23    7    9     -4.57      8.01
  -23    7    8      1.44     -0.80
  -23    7    7     13.25      0.75
  -23    7    6     -8.87      3.94
  -23    7    5     -4.12    -15.61
  -23    7    4     -0.05      2.52
  -23    7    3     -5.92      5.20
  -25    7   11      7.28     -2.78
  -25    7   10      4.27     -1.43
  -25    7    9      4.02      5.49
  -25    7    8     -4.75     -6.59
  -25    7    7     -8.64     -0.43
  -25    7    6     -1.71     -3.09
  -25    7    5     -4.20      2.42
  -25    7    4      7.88      1.00
  -25    7    3     -6.98      9.94
  -27    7   13      3.72      0.16
  -27    7   12      6.08     -2.69
  -27    7   11      0.06      2.54
  -27    7   10      1.47     -1.95
  -27    7    9      1.83     -4.09
  -27    7    8     -4.19    -14.16
  -27    7    7     -3.35     -4.10
  -27    7    6      1.52      6.13
  -27    7    5      4.88      7.63
  -27    7    4      7.67      3.14
  -27    7    3      1.76      2.19
  -29    7   14     -1.83     -3.03
  -29    7   13     -1.46      2.19
  -29    7   12      0.80      4.96
  -29    7   11     -4.39      1.81
  -29    7   10     -2.45      2.66
  -29    7    9     -7.95     -6.84
  -29    7    8     -0.04      0.96
  -29    7    7      5.19      3.20
  -29    7    6      2.44      5.85
  -29    7    5     -0.62     -6.61
  -29    7    4      1.53     -4.05
  -29    7    3      0.49     -4.46
  -31    7   15      0.86      4.65
  -31    7   14      1.05      2.37
  -31    7   13     -0.80      1.70
  -31    7   12     -1.08     -4.25
  -31    7   11      2.19     -1.41
  -31    7   10      4.72     -1.42
  -31    7    9      1.10      3.67
  -31    7    8      1.38      3.46
  -31    7    7      3.27      1.90
  -31    7    6     -2.19     -0.65
  -31    7    5     -7.81      5.44
  -31    7    4     -6.75      1.46
  -31    7    3      0.28     -1.63
  -31    7    2     -3.04     -0.28
  -33    7   32     -4.32      2.30
  -33    7   31     -4.40      8.93
  -33    7   17      1.33     -0.53
  -33    7   16      3.02     -0.60
  -33    7   15      1.73     -8.71
  -33    7   14     -0.79     -4.23
  -33    7   13      2.07     -0.66
  -33    7   12      3.77     -6.73
  -33    7   11      4.74     -1.65
  -33    7   10      3.30      5.23
  -33    7    9     -0.77      7.95
  -33    7    8      0.70      0.39
  -33    7    7     -4.93      0.45
  -33    7    6      2.52     -5.80
  -33    7    5     -2.64      1.49
  -33    7    4      2.16      6.30
  -33    7    3     -2.66     -2.41
  -33    7    2      0.38      1.88
  -35    7   32     -0.72      0.80
  -35    7   31     -4.40     -2.85
  -35    7   19     -0.17      1.13
  -35    7   18      2.50     -4.34
  -35    7   17      1.70      1.37
  -35    7   16     -3.13      1.08
  -35    7   15     -0.90     -3.72
[truncated: 633,589 more chars]
